# Supplementary material for: 1,4-Di­aza­bicyclo­[2.2.2]octane-1,4-diium bis­(3-chloro­benzoate)
Source: Acta Crystallogr Sect E Struct Rep Online. 2014 Jan 18;70(Pt 2):o154. doi: 10.1107/S1600536814000610 (PMC3998315; doi:10.1107/S1600536814000610)
Supplement: Supplementary file 1 [file e-70-0o154-sup1.cif]

##############################################################################
#                                                                            #
# This CIF contains the data in a paper accepted for publication in          #
# Acta Crystallographica Section E. It conforms to the requirements of       #
# Notes for Authors for Acta Crystallographica Section E, and has been       #
# peer reviewed under the auspices of the IUCr Commission on Journals.       #
#                                                                            #
# Full details of the Crystallographic Information File format               #
# are given in the paper "The Crystallographic Information File (CIF):       #
# a New Standard Archive File for Crystallography" by S. R. Hall, F. H.      #
# Allen and I. D. Brown [Acta Cryst. (1991), A47, 655-685].                  #
#                                                                            #
# The current version of the core CIF dictionary is obtainable from          #
# ftp://ftp.iucr.org/pub/cif_core.dic.                                       #
#                                                                            #
# Software is freely available for graphical display of the structure(s)     #
# in this CIF. For information consult the CIF software page                 #
# http://www.iucr.org/resources/cif/software.                                #
#                                                                            #
# This file may be used for bona fide research purposes within the           #
# scientific community so long as proper attribution is given to the journal # 
# article from which it was obtained.                                        #
#                                                                            #
##############################################################################
data_I
_audit_creation_method     SHELXL-2013
_journal_date_recd_electronic     2013-12-12
_journal_date_accepted     2014-01-10
_journal_name_full     'Acta Crystallographica, Section E'
_journal_year     2014
_journal_volume     70
_journal_issue      2
_journal_page_first     o154
_journal_page_last     o154
_journal_paper_category     QO
_journal_paper_doi     10.1107/S1600536814000610
_journal_coeditor_code     JJ2180
_publ_contact_author_name     'Osamu Sato'
_publ_contact_author_address
;
Institute for Materials Chemistry and Engineering, Kyushu University,
6-1, Kasuga-koen, Fukuoka, 816-8580, Japan
;
_publ_contact_author_email     'sato@cm.kyushu-u.ac.jp'
_publ_contact_author_fax     '+81- 092-583-7787'
_publ_contact_author_phone     '+81- 092-583-7787'
_publ_section_title
;
1,4-Diazabicyclo[2.2.2]octane-1,4-diium bis(3-chlorobenzoate)
;
loop_
    _publ_author_name
    _publ_author_footnote
    _publ_author_address
    'Yao, Zi-Shuo' .
;
Institute for Materials Chemistry and Engineering, Kyushu University,
6-1, Kasuga-koen, Fukuoka, 816-8580,  Japan
;
    'Sato, Osamu' .
;
Institute for Materials Chemistry and Engineering, Kyushu University,
6-1, Kasuga-koen, Fukuoka, 816-8580, Japan
;
_database_code_depnum_ccdc_archive     'CCDC 980847'
_chemical_name_systematic
;
1,4-Diazabicyclo[2.2.2]octane-1,4-diium bis(3-chlorobenzoate)
;
_chemical_name_common     ?
_chemical_formula_moiety     'C6 H14 N2 2+, 2(C7 H4 Cl O2 -)'
_chemical_formula_sum     'C20 H22 Cl2 N2 O4'
_chemical_formula_iupac     'C6 H14 N2 2+, 2C7 H4 Cl O2 -'
_chemical_formula_weight     425.29
_chemical_melting_point     ?
_shelx_space_group_comment
;
The symmetry employed for this shelxl refinement is uniquely defined
by the following loop, which should always be used as a source of
symmetry information in preference to the above space-group names.
They are only intended as comments.
;
_space_group_crystal_system     triclinic
_space_group_name_H-M_alt     'P -1'
_space_group_name_Hall     '-P 1'
loop_
    _space_group_symop_operation_xyz
    'x, y, z'
    '-x, -y, -z'
_cell_length_a     7.332(4)
_cell_length_b     10.512(6)
_cell_length_c     13.517(7)
_cell_angle_alpha     79.74(3)
_cell_angle_beta     76.68(2)
_cell_angle_gamma     85.47(2)
_cell_volume     996.8(9)
_cell_formula_units_Z     2
_cell_measurement_reflns_used     3510
_cell_measurement_theta_min     3.1406
_cell_measurement_theta_max     27.4855
_cell_measurement_temperature     123(2)
_exptl_crystal_description     'block'
_exptl_crystal_colour     'colourless'
_exptl_crystal_size_max     0.080
_exptl_crystal_size_mid     0.070
_exptl_crystal_size_min     0.060
_exptl_crystal_density_diffrn     1.417
_exptl_crystal_density_meas     ?
_exptl_crystal_density_method     ?
_exptl_crystal_F_000     444
_exptl_absorpt_coefficient_mu     0.355
_exptl_absorpt_correction_type     multi-scan
_exptl_absorpt_process_details     '(CrystalClear; Rigaku, 2008)'
_shelx_estimated_absorpt_T_min     0.972
_shelx_estimated_absorpt_T_max     0.979
_exptl_absorpt_correction_T_min     0.8740
_exptl_absorpt_correction_T_max     1.0000
_exptl_special_details     ?
_diffrn_ambient_temperature     123(2)
_diffrn_radiation_type     MoK\a
_diffrn_radiation_wavelength     0.71075
_diffrn_measurement_device_type     'Rigaku Saturn70'
_diffrn_measurement_method     \w
_diffrn_detector_area_resol_mean     28.5714
_diffrn_reflns_number     6989
_diffrn_reflns_av_R_equivalents     0.0335
_diffrn_reflns_theta_min     3.141
_diffrn_reflns_theta_max     25.499
_diffrn_reflns_theta_full     25.242
_diffrn_measured_fraction_theta_max     0.990
_diffrn_measured_fraction_theta_full     0.990
_diffrn_reflns_limit_h_min     -8
_diffrn_reflns_limit_h_max     8
_diffrn_reflns_limit_k_min     -12
_diffrn_reflns_limit_k_max     12
_diffrn_reflns_limit_l_min     -16
_diffrn_reflns_limit_l_max     16
_refine_special_details
;
Refinement of <i>F</i>^2^ against ALL reflections. The weighted <i>R</i>-factor
<i>wR</i> and goodness of fit <i>S</i> are based on <i>F</i>^2^, conventional
<i>R</i>-factors <i>R</i> are based on <i>F</i>, with <i>F</i> set to zero for
negative <i>F</i>^2^. The threshold expression of <i>F</i>^2^ >
\s(<i>F</i>^2^) is used only for calculating <i>R</i> factors(gt) <i>etc</i>.
and is not relevant to the choice of reflections for refinement.
<i>R</i>-factors based on <i>F</i>^2^ are statistically about twice as large
as those based on <i>F</i>, and <i>R</i>- factors based on ALL data will be
even larger.
;
_reflns_number_total     3671
_reflns_number_gt     2777
_reflns_threshold_expression     I>2\s(I)
_refine_ls_structure_factor_coef     Fsqd
_refine_ls_matrix_type     full
_refine_ls_R_factor_all     0.0481
_refine_ls_R_factor_gt     0.0365
_refine_ls_wR_factor_gt     0.0933
_refine_ls_wR_factor_ref     0.0966
_refine_ls_goodness_of_fit_ref     0.914
_refine_ls_restrained_S_all     0.914
_refine_ls_number_reflns     3671
_refine_ls_number_parameters     253
_refine_ls_number_restraints     0
_refine_ls_hydrogen_treatment     constr
_refine_ls_weighting_scheme     calc
_refine_ls_weighting_details
                      'w=1/[\s^2^(Fo^2^)+(0.0526P)^2^] where P=(Fo^2^+2Fc^2^)/3'
_atom_sites_solution_hydrogens     geom
_atom_sites_solution_primary     ?
_atom_sites_solution_secondary     ?
_refine_ls_shift/su_max     0.001
_refine_ls_shift/su_mean     0.000
_refine_diff_density_max     0.400
_refine_diff_density_min     -0.331
_refine_ls_extinction_method     none
_refine_ls_extinction_coef     .
loop_
    _atom_type_symbol
    _atom_type_description
    _atom_type_scat_dispersion_real
    _atom_type_scat_dispersion_imag
    _atom_type_scat_source
    'C' 'C' 0.0033 0.0016
                         'International Tables Vol C Tables 4.2.6.8 and 6.1.1.4'
    'H' 'H' 0.0000 0.0000
                         'International Tables Vol C Tables 4.2.6.8 and 6.1.1.4'
    'N' 'N' 0.0061 0.0033
                         'International Tables Vol C Tables 4.2.6.8 and 6.1.1.4'
    'O' 'O' 0.0106 0.0060
                         'International Tables Vol C Tables 4.2.6.8 and 6.1.1.4'
    'Cl' 'Cl' 0.1484 0.1585
                         'International Tables Vol C Tables 4.2.6.8 and 6.1.1.4'
_computing_data_collection     'CrystalClear (Rigaku, 2008)'
_computing_cell_refinement     'CrystalClear (Rigaku, 2008)'
_computing_data_reduction     'CrystalClear (Rigaku, 2008)'
_computing_structure_solution     'SHELXS97 (Sheldrick, 2008)'
_computing_structure_refinement     'SHELXL-2013 (Sheldrick, 2008)'
_computing_molecular_graphics     'SHELXTL (Sheldrick, 2008)'
_computing_publication_material     'publCIF (Westrip, 2010)'
loop_
    _atom_site_type_symbol
    _atom_site_label
    _atom_site_fract_x
    _atom_site_fract_y
    _atom_site_fract_z
    _atom_site_U_iso_or_equiv
    _atom_site_adp_type
    _atom_site_calc_flag
    _atom_site_occupancy
    _atom_site_disorder_assembly
    _atom_site_disorder_group
    Cl Cl1 0.85741(7) 0.29946(5) 0.56505(4) 0.02963(16) Uani d 1 . .
    Cl Cl2 -0.96963(7) -0.46471(5) 0.18722(4) 0.03041(16) Uani d 1 . .
    O O1 0.33887(19) 0.09113(13) 0.42587(10) 0.0247(3) Uani d 1 . .
    O O2 0.26536(19) 0.24510(13) 0.30319(11) 0.0277(3) Uani d 1 . .
    O O3 -0.40110(18) -0.19373(13) 0.18759(10) 0.0209(3) Uani d 1 . .
    O O4 -0.22174(19) -0.15730(15) 0.02822(10) 0.0320(4) Uani d 1 . .
    N N1 -0.1723(2) -0.05291(14) 0.22871(11) 0.0163(4) Uani d 1 . .
    H H1N -0.2524 -0.1042 0.2147 0.020 Uiso d 1 . .
    N N2 0.0517(2) 0.08989(15) 0.26718(11) 0.0170(4) Uani d 1 . .
    H H2N 0.1317 0.1413 0.2812 0.020 Uiso d 1 . .
    C C1 0.4754(2) 0.29730(18) 0.39639(13) 0.0152(4) Uani d 1 . .
    C C2 0.4815(3) 0.42300(18) 0.34315(14) 0.0183(4) Uani d 1 . .
    H H2 0.3996 0.4506 0.2977 0.022 Uiso calc 1 . .
    C C3 0.6052(3) 0.50894(19) 0.35524(14) 0.0204(4) Uani d 1 . .
    H H3 0.6092 0.5944 0.3175 0.024 Uiso calc 1 . .
    C C4 0.7235(3) 0.46978(19) 0.42271(14) 0.0193(4) Uani d 1 . .
    H H4 0.8105 0.5273 0.4309 0.023 Uiso calc 1 . .
    C C5 0.7124(2) 0.34535(19) 0.47776(14) 0.0178(4) Uani d 1 . .
    C C6 0.5904(2) 0.25831(18) 0.46641(14) 0.0168(4) Uani d 1 . .
    H H6 0.5848 0.1735 0.5054 0.020 Uiso calc 1 . .
    C C7 0.3501(2) 0.20080(18) 0.37673(14) 0.0166(4) Uani d 1 . .
    C C8 -0.4958(3) -0.27845(17) 0.05760(14) 0.0165(4) Uani d 1 . .
    C C9 -0.6506(2) -0.33291(17) 0.12918(14) 0.0163(4) Uani d 1 . .
    H H9 -0.6695 -0.3249 0.1998 0.020 Uiso calc 1 . .
    C C10 -0.7755(3) -0.39815(18) 0.09679(15) 0.0183(4) Uani d 1 . .
    C C11 -0.7508(3) -0.41311(19) -0.00502(15) 0.0212(4) Uani d 1 . .
    H H11 -0.8381 -0.4587 -0.0262 0.025 Uiso calc 1 . .
    C C12 -0.5961(3) -0.36021(18) -0.07544(15) 0.0213(4) Uani d 1 . .
    H H12 -0.5769 -0.3698 -0.1457 0.026 Uiso calc 1 . .
    C C13 -0.4691(3) -0.29346(18) -0.04470(14) 0.0193(4) Uani d 1 . .
    H H13 -0.3633 -0.2579 -0.0938 0.023 Uiso calc 1 . .
    C C14 -0.3593(3) -0.20410(18) 0.09103(14) 0.0191(4) Uani d 1 . .
    C C15 -0.1980(3) 0.08017(18) 0.17522(15) 0.0211(4) Uani d 1 . .
    H H15A -0.3308 0.1102 0.1950 0.025 Uiso calc 1 . .
    H H15B -0.1653 0.0822 0.0997 0.025 Uiso calc 1 . .
    C C16 -0.0712(3) 0.16953(18) 0.20515(15) 0.0210(4) Uani d 1 . .
    H H16A 0.0062 0.2189 0.1423 0.025 Uiso calc 1 . .
    H H16B -0.1488 0.2319 0.2457 0.025 Uiso calc 1 . .
    C C17 0.0218(2) -0.10165(19) 0.19240(15) 0.0200(4) Uani d 1 . .
    H H17A 0.0442 -0.1082 0.1184 0.024 Uiso calc 1 . .
    H H17B 0.0414 -0.1890 0.2312 0.024 Uiso calc 1 . .
    C C18 0.1599(3) -0.00838(18) 0.20868(14) 0.0188(4) Uani d 1 . .
    H H18A 0.2499 -0.0569 0.2474 0.023 Uiso calc 1 . .
    H H18B 0.2315 0.0344 0.1412 0.023 Uiso calc 1 . .
    C C19 -0.2115(3) -0.05460(19) 0.34127(14) 0.0190(4) Uani d 1 . .
    H H19A -0.2063 -0.1448 0.3777 0.023 Uiso calc 1 . .
    H H19B -0.3385 -0.0165 0.3649 0.023 Uiso calc 1 . .
    C C20 -0.0641(3) 0.02409(18) 0.36553(14) 0.0187(4) Uani d 1 . .
    H H20A -0.1270 0.0892 0.4081 0.022 Uiso calc 1 . .
    H H20B 0.0169 -0.0340 0.4048 0.022 Uiso calc 1 . .
loop_
    _atom_site_aniso_label
    _atom_site_aniso_U_11
    _atom_site_aniso_U_22
    _atom_site_aniso_U_33
    _atom_site_aniso_U_12
    _atom_site_aniso_U_13
    _atom_site_aniso_U_23
    Cl1 0.0312(3) 0.0291(3) 0.0341(3) -0.0036(2) -0.0212(2) -0.0007(2)
    Cl2 0.0256(3) 0.0346(3) 0.0307(3) -0.0156(2) -0.0003(2) -0.0061(2)
    O1 0.0320(8) 0.0181(8) 0.0259(8) -0.0076(6) -0.0121(6) 0.0020(6)
    O2 0.0377(9) 0.0250(8) 0.0254(8) -0.0111(6) -0.0205(7) 0.0046(6)
    O3 0.0248(8) 0.0236(8) 0.0153(7) -0.0077(6) -0.0037(6) -0.0042(6)
    O4 0.0295(9) 0.0475(10) 0.0191(8) -0.0213(7) -0.0021(6) -0.0013(7)
    N1 0.0186(9) 0.0145(8) 0.0179(8) -0.0035(6) -0.0077(7) -0.0025(7)
    N2 0.0176(9) 0.0171(9) 0.0181(8) -0.0045(7) -0.0074(7) -0.0014(7)
    C1 0.0157(10) 0.0172(10) 0.0124(9) -0.0011(7) -0.0011(7) -0.0040(8)
    C2 0.0199(11) 0.0226(11) 0.0123(9) -0.0002(8) -0.0043(8) -0.0017(8)
    C3 0.0258(11) 0.0171(10) 0.0165(10) -0.0039(8) -0.0021(8) 0.0000(8)
    C4 0.0186(10) 0.0217(11) 0.0181(10) -0.0062(8) -0.0018(8) -0.0047(8)
    C5 0.0159(10) 0.0228(11) 0.0160(10) -0.0003(8) -0.0058(8) -0.0040(8)
    C6 0.0172(10) 0.0169(10) 0.0153(9) -0.0014(8) -0.0020(7) -0.0018(8)
    C7 0.0156(10) 0.0203(11) 0.0139(10) -0.0024(8) -0.0022(7) -0.0037(8)
    C8 0.0186(10) 0.0126(10) 0.0183(10) 0.0009(7) -0.0055(8) -0.0014(8)
    C9 0.0177(10) 0.0162(10) 0.0153(10) 0.0009(8) -0.0030(8) -0.0046(8)
    C10 0.0169(10) 0.0165(10) 0.0213(10) -0.0013(8) -0.0037(8) -0.0028(8)
    C11 0.0228(11) 0.0194(11) 0.0262(11) 0.0000(8) -0.0119(9) -0.0080(9)
    C12 0.0272(12) 0.0227(11) 0.0158(10) 0.0016(8) -0.0085(8) -0.0042(8)
    C13 0.0221(11) 0.0194(10) 0.0151(10) -0.0003(8) -0.0042(8) 0.0008(8)
    C14 0.0199(11) 0.0170(10) 0.0206(11) -0.0031(8) -0.0064(8) 0.0003(8)
    C15 0.0228(11) 0.0183(10) 0.0232(11) -0.0010(8) -0.0108(8) 0.0016(9)
    C16 0.0253(11) 0.0171(10) 0.0218(11) -0.0016(8) -0.0103(8) 0.0009(8)
    C17 0.0153(11) 0.0236(11) 0.0217(10) 0.0019(8) -0.0037(8) -0.0068(9)
    C18 0.0165(10) 0.0212(11) 0.0184(10) -0.0007(8) -0.0029(8) -0.0034(8)
    C19 0.0203(11) 0.0216(11) 0.0145(10) -0.0040(8) -0.0022(8) -0.0017(8)
    C20 0.0225(11) 0.0203(10) 0.0135(10) -0.0023(8) -0.0040(8) -0.0020(8)
_geom_special_details
;
All e.s.d.'s (except the e.s.d. in the dihedral angle between two l.s. planes)
are estimated using the full covariance matrix. The cell e.s.d.'s are taken
into account individually in the estimation of e.s.d.'s in distances, angles
and torsion angles; correlations between e.s.d.'s in cell parameters are only
used when they are defined by crystal symmetry. An approximate (isotropic)
treatment of cell e.s.d.'s is used for estimating e.s.d.'s involving l.s.
planes.
;
loop_
    _geom_bond_atom_site_label_1
    _geom_bond_atom_site_label_2
    _geom_bond_site_symmetry_2
    _geom_bond_distance
    _geom_bond_publ_flag
    Cl1 C5 . 1.747(2) ?
    Cl2 C10 . 1.749(2) ?
    O1 C7 . 1.222(2) ?
    O2 C7 . 1.290(2) ?
    O3 C14 . 1.292(2) ?
    O4 C14 . 1.231(2) ?
    N1 C15 . 1.475(2) ?
    N1 C19 . 1.479(2) ?
    N1 C17 . 1.478(2) ?
    N1 H1N . 0.9000 ?
    N2 C18 . 1.481(2) ?
    N2 C16 . 1.481(2) ?
    N2 C20 . 1.487(2) ?
    N2 H2N . 0.9000 ?
    C1 C2 . 1.386(3) ?
    C1 C6 . 1.396(3) ?
    C1 C7 . 1.516(2) ?
    C2 C3 . 1.384(3) ?
    C2 H2 . 0.9500 ?
    C3 C4 . 1.388(3) ?
    C3 H3 . 0.9500 ?
    C4 C5 . 1.383(3) ?
    C4 H4 . 0.9500 ?
    C5 C6 . 1.379(3) ?
    C6 H6 . 0.9500 ?
    C8 C13 . 1.387(3) ?
    C8 C9 . 1.397(3) ?
    C8 C14 . 1.508(3) ?
    C9 C10 . 1.375(2) ?
    C9 H9 . 0.9500 ?
    C10 C11 . 1.382(3) ?
    C11 C12 . 1.384(3) ?
    C11 H11 . 0.9500 ?
    C12 C13 . 1.385(2) ?
    C12 H12 . 0.9500 ?
    C13 H13 . 0.9500 ?
    C15 C16 . 1.536(3) ?
    C15 H15A . 0.9900 ?
    C15 H15B . 0.9900 ?
    C16 H16A . 0.9900 ?
    C16 H16B . 0.9900 ?
    C17 C18 . 1.540(2) ?
    C17 H17A . 0.9900 ?
    C17 H17B . 0.9900 ?
    C18 H18A . 0.9900 ?
    C18 H18B . 0.9900 ?
    C19 C20 . 1.537(2) ?
    C19 H19A . 0.9900 ?
    C19 H19B . 0.9900 ?
    C20 H20A . 0.9900 ?
    C20 H20B . 0.9900 ?
loop_
    _geom_angle_atom_site_label_1
    _geom_angle_atom_site_label_2
    _geom_angle_atom_site_label_3
    _geom_angle_site_symmetry_1
    _geom_angle_site_symmetry_3
    _geom_angle
    _geom_angle_publ_flag
    C15 N1 C19 . . 109.80(15) ?
    C15 N1 C17 . . 109.77(15) ?
    C19 N1 C17 . . 109.86(14) ?
    C15 N1 H1N . . 109.2 ?
    C19 N1 H1N . . 109.2 ?
    C17 N1 H1N . . 109.1 ?
    C18 N2 C16 . . 109.80(14) ?
    C18 N2 C20 . . 109.46(15) ?
    C16 N2 C20 . . 109.79(15) ?
    C18 N2 H2N . . 109.3 ?
    C16 N2 H2N . . 109.3 ?
    C20 N2 H2N . . 109.2 ?
    C2 C1 C6 . . 119.49(17) ?
    C2 C1 C7 . . 120.69(17) ?
    C6 C1 C7 . . 119.79(17) ?
    C3 C2 C1 . . 121.01(18) ?
    C3 C2 H2 . . 119.5 ?
    C1 C2 H2 . . 119.5 ?
    C2 C3 C4 . . 119.77(18) ?
    C2 C3 H3 . . 120.1 ?
    C4 C3 H3 . . 120.1 ?
    C5 C4 C3 . . 118.74(18) ?
    C5 C4 H4 . . 120.6 ?
    C3 C4 H4 . . 120.6 ?
    C6 C5 C4 . . 122.26(18) ?
    C6 C5 Cl1 . . 119.69(15) ?
    C4 C5 Cl1 . . 118.05(14) ?
    C5 C6 C1 . . 118.67(18) ?
    C5 C6 H6 . . 120.7 ?
    C1 C6 H6 . . 120.7 ?
    O1 C7 O2 . . 125.20(17) ?
    O1 C7 C1 . . 121.13(17) ?
    O2 C7 C1 . . 113.64(17) ?
    C13 C8 C9 . . 119.23(17) ?
    C13 C8 C14 . . 120.32(17) ?
    C9 C8 C14 . . 120.45(16) ?
    C10 C9 C8 . . 119.57(17) ?
    C10 C9 H9 . . 120.2 ?
    C8 C9 H9 . . 120.2 ?
    C9 C10 C11 . . 121.69(18) ?
    C9 C10 Cl2 . . 119.01(15) ?
    C11 C10 Cl2 . . 119.29(14) ?
    C10 C11 C12 . . 118.52(17) ?
    C10 C11 H11 . . 120.7 ?
    C12 C11 H11 . . 120.7 ?
    C13 C12 C11 . . 120.80(18) ?
    C13 C12 H12 . . 119.6 ?
    C11 C12 H12 . . 119.6 ?
    C12 C13 C8 . . 120.19(18) ?
    C12 C13 H13 . . 119.9 ?
    C8 C13 H13 . . 119.9 ?
    O4 C14 O3 . . 124.69(17) ?
    O4 C14 C8 . . 120.50(17) ?
    O3 C14 C8 . . 114.81(16) ?
    N1 C15 C16 . . 109.14(15) ?
    N1 C15 H15A . . 109.9 ?
    C16 C15 H15A . . 109.9 ?
    N1 C15 H15B . . 109.9 ?
    C16 C15 H15B . . 109.9 ?
    H15A C15 H15B . . 108.3 ?
    N2 C16 C15 . . 108.98(15) ?
    N2 C16 H16A . . 109.9 ?
    C15 C16 H16A . . 109.9 ?
    N2 C16 H16B . . 109.9 ?
    C15 C16 H16B . . 109.9 ?
    H16A C16 H16B . . 108.3 ?
    N1 C17 C18 . . 109.31(15) ?
    N1 C17 H17A . . 109.8 ?
    C18 C17 H17A . . 109.8 ?
    N1 C17 H17B . . 109.8 ?
    C18 C17 H17B . . 109.8 ?
    H17A C17 H17B . . 108.3 ?
    N2 C18 C17 . . 108.61(14) ?
    N2 C18 H18A . . 110.0 ?
    C17 C18 H18A . . 110.0 ?
    N2 C18 H18B . . 110.0 ?
    C17 C18 H18B . . 110.0 ?
    H18A C18 H18B . . 108.3 ?
    N1 C19 C20 . . 108.85(14) ?
    N1 C19 H19A . . 109.9 ?
    C20 C19 H19A . . 109.9 ?
    N1 C19 H19B . . 109.9 ?
    C20 C19 H19B . . 109.9 ?
    H19A C19 H19B . . 108.3 ?
    N2 C20 C19 . . 109.05(14) ?
    N2 C20 H20A . . 109.9 ?
    C19 C20 H20A . . 109.9 ?
    N2 C20 H20B . . 109.9 ?
    C19 C20 H20B . . 109.9 ?
    H20A C20 H20B . . 108.3 ?
loop_
    _geom_torsion_atom_site_label_1
    _geom_torsion_atom_site_label_2
    _geom_torsion_atom_site_label_3
    _geom_torsion_atom_site_label_4
    _geom_torsion_site_symmetry_1
    _geom_torsion_site_symmetry_2
    _geom_torsion_site_symmetry_3
    _geom_torsion_site_symmetry_4
    _geom_torsion
    _geom_torsion_publ_flag
    C6 C1 C2 C3 . . . . 2.6(3) ?
    C7 C1 C2 C3 . . . . -175.35(16) ?
    C1 C2 C3 C4 . . . . -0.9(3) ?
    C2 C3 C4 C5 . . . . -1.0(3) ?
    C3 C4 C5 C6 . . . . 1.3(3) ?
    C3 C4 C5 Cl1 . . . . -178.13(14) ?
    C4 C5 C6 C1 . . . . 0.4(3) ?
    Cl1 C5 C6 C1 . . . . 179.80(13) ?
    C2 C1 C6 C5 . . . . -2.3(3) ?
    C7 C1 C6 C5 . . . . 175.65(15) ?
    C2 C1 C7 O1 . . . . -177.41(18) ?
    C6 C1 C7 O1 . . . . 4.6(3) ?
    C2 C1 C7 O2 . . . . 4.5(2) ?
    C6 C1 C7 O2 . . . . -173.43(16) ?
    C13 C8 C9 C10 . . . . -1.3(3) ?
    C14 C8 C9 C10 . . . . 178.71(17) ?
    C8 C9 C10 C11 . . . . 0.9(3) ?
    C8 C9 C10 Cl2 . . . . -179.50(14) ?
    C9 C10 C11 C12 . . . . -0.2(3) ?
    Cl2 C10 C11 C12 . . . . -179.78(15) ?
    C10 C11 C12 C13 . . . . -0.2(3) ?
    C11 C12 C13 C8 . . . . -0.2(3) ?
    C9 C8 C13 C12 . . . . 0.9(3) ?
    C14 C8 C13 C12 . . . . -179.08(17) ?
    C13 C8 C14 O4 . . . . -0.8(3) ?
    C9 C8 C14 O4 . . . . 179.18(18) ?
    C13 C8 C14 O3 . . . . 178.35(17) ?
    C9 C8 C14 O3 . . . . -1.6(3) ?
    C19 N1 C15 C16 . . . . 56.50(19) ?
    C17 N1 C15 C16 . . . . -64.36(19) ?
    C18 N2 C16 C15 . . . . 56.32(19) ?
    C20 N2 C16 C15 . . . . -64.07(18) ?
    N1 C15 C16 N2 . . . . 7.0(2) ?
    C15 N1 C17 C18 . . . . 56.14(19) ?
    C19 N1 C17 C18 . . . . -64.69(19) ?
    C16 N2 C18 C17 . . . . -64.37(19) ?
    C20 N2 C18 C17 . . . . 56.22(19) ?
    N1 C17 C18 N2 . . . . 7.0(2) ?
    C15 N1 C19 C20 . . . . -65.01(18) ?
    C17 N1 C19 C20 . . . . 55.80(19) ?
    C18 N2 C20 C19 . . . . -65.10(19) ?
    C16 N2 C20 C19 . . . . 55.49(19) ?
    N1 C19 C20 N2 . . . . 7.6(2) ?
loop_
    _geom_hbond_atom_site_label_D
    _geom_hbond_atom_site_label_H
    _geom_hbond_atom_site_label_A
    _geom_hbond_site_symmetry_A
    _geom_hbond_distance_DH
    _geom_hbond_distance_HA
    _geom_hbond_distance_DA
    _geom_hbond_angle_DHA
    N1 H1N O3 . 0.90 1.64 2.536(2) 178
    N2 H2N O2 . 0.90 1.63 2.528(3) 175
    C3 H3 O3 1_665 0.95 2.59 3.523(3) 169
    C18 H18B O4 2_555 0.99 2.43 3.311(3) 147
    C19 H19B O1 1_455 0.99 2.56 3.552(3) 177.6
_shelxl_version_number         .2013
