# Supplementary material for: 1,4-Di­aza­bicyclo­[2.2.2]octane-1,4-diium bis­(3-chloro­benzoate)
Source: Acta Crystallogr Sect E Struct Rep Online. 2014 Jan 18;70(Pt 2):o154. doi: 10.1107/S1600536814000610 (PMC3998315; doi:10.1107/S1600536814000610)
Supplement: Supplementary file 2 [file e-70-0o154-Isup2.hkl]

#
# h,k,l, Fc-squared, Fo-squared, sigma(Fo-squared), status flag
#
data_I
_shelx_title ' ccda530'
_shelx_refln_list_code          4
_shelx_F_calc_maximum       86.75
_exptl_crystal_F_000       444.00
_reflns_d_resolution_high  0.8255

loop_
 _space_group_symop_operation_xyz
 'x, y, z'
 '-x, -y, -z'

_cell_length_a     7.3323
_cell_length_b    10.5117
_cell_length_c    13.5166
_cell_angle_alpha  79.739
_cell_angle_beta   76.685
_cell_angle_gamma  85.470

_shelx_F_squared_multiplier     1.000

loop_
 _refln_index_h
 _refln_index_k
 _refln_index_l
 _refln_F_squared_calc
 _refln_F_squared_meas
 _refln_F_squared_sigma
 _refln_observed_status
   2   0   0         11.26         11.32         4.40 o
   3   0   0         21.06         20.59         4.87 o
   4   0   0         81.05         89.52        13.88 o
   5   0   0        388.03        352.23        23.11 o
   6   0   0        137.59        128.94        19.17 o
   7   0   0         20.71         22.31        24.15 o
   8   0   0         50.15         41.82        14.80 o
  -8   1   0        814.61        975.35        74.87 o
  -7   1   0         63.94         59.40        35.94 o
  -6   1   0         77.17         79.08        24.98 o
  -5   1   0        215.12        211.29        20.35 o
  -4   1   0        471.54        474.07        30.83 o
  -3   1   0        536.45        516.40         7.81 o
  -2   1   0       5150.93       4764.48        68.87 o
   1   1   0       2413.62       2024.95        21.43 o
   2   1   0        429.21        415.68        11.96 o
   3   1   0          2.69          4.35         1.03 o
   4   1   0        197.93        181.40        18.55 o
   5   1   0          6.52          7.78        17.18 o
   6   1   0          1.71          4.94         9.51 o
   7   1   0        254.61        257.62        24.32 o
   8   1   0         10.69          4.65        12.67 o
  -8   2   0         15.58          5.00        17.63 o
  -7   2   0         48.97         43.22        32.63 o
  -6   2   0        116.35        150.54        21.01 o
  -5   2   0         53.42         44.34        14.98 o
  -4   2   0        640.40        605.78        12.88 o
  -3   2   0         46.18         36.53         3.18 o
  -2   2   0        205.77        225.96         5.63 o
   0   2   0         10.35         23.92         2.36 o
   1   2   0        301.28        334.39         6.25 o
   2   2   0        261.01        268.08         5.90 o
   3   2   0        797.41        935.82        39.79 o
   4   2   0        432.94        421.31        10.65 o
   5   2   0        683.50        665.23        26.12 o
   6   2   0         99.66        100.91        16.38 o
   7   2   0          7.53          3.02         8.31 o
   8   2   0        276.66        245.64        27.69 o
  -8   3   0          0.03          3.28        12.06 o
  -7   3   0         40.25         47.92        31.61 o
  -6   3   0         13.61         18.09        12.98 o
  -5   3   0       1494.07       1517.84        32.52 o
  -4   3   0        418.91        418.81        15.16 o
  -3   3   0        993.97       1013.62        18.71 o
  -2   3   0          2.00         15.70         3.76 o
  -1   3   0        739.76        766.05        21.55 o
   0   3   0          0.62          1.14         1.74 o
   1   3   0          5.88          9.34         2.51 o
   2   3   0        934.75        874.86        13.15 o
   3   3   0       3874.31       4044.33        61.49 o
   4   3   0          1.71          0.90         1.80 o
   5   3   0         50.25         51.10         3.81 o
   6   3   0        428.59        428.03        38.96 o
   7   3   0         56.30         49.12        16.08 o
   8   3   0          0.77         10.01        11.59 o
  -8   4   0          0.06          0.70         3.53 o
  -7   4   0        274.55        344.22        48.17 o
  -6   4   0         97.14        101.13        17.11 o
  -5   4   0        741.11        737.46        30.77 o
  -4   4   0         57.00         52.24         4.81 o
  -3   4   0        353.74        372.06        11.89 o
  -2   4   0        920.29        977.80        19.48 o
  -1   4   0        424.53        451.87        10.52 o
   0   4   0        588.39        606.28        18.36 o
   1   4   0        404.73        396.94         8.78 o
   2   4   0          6.89          8.07         2.48 o
   3   4   0         16.92         10.90         2.89 o
   4   4   0        358.83        356.22        11.25 o
   5   4   0       1013.93       1020.81        19.25 o
   6   4   0          4.22          4.12         4.18 o
   7   4   0         14.56         13.61         9.99 o
   8   4   0         17.84         25.65        13.96 o
  -7   5   0         74.66         70.67        47.86 o
  -6   5   0        454.00        438.33        33.20 o
  -5   5   0          5.02          3.59         4.12 o
  -4   5   0         20.19         26.14         8.45 o
  -3   5   0         24.47         20.54         5.19 o
  -2   5   0       1078.07       1068.17        48.72 o
  -1   5   0          6.94          2.50         3.00 o
   0   5   0       1058.40       1040.43        31.13 o
   1   5   0        810.61        758.84        16.56 o
   2   5   0          1.83          8.60         3.66 o
   3   5   0        108.86        103.20         9.59 o
   4   5   0          0.45          6.75         6.20 o
   5   5   0        378.69        390.83        18.68 o
   6   5   0         47.37         53.95         7.00 o
   7   5   0         52.14         46.15        14.27 o
   8   5   0         60.70         49.27        15.17 o
  -7   6   0         48.94         52.21        15.27 o
  -6   6   0         34.10         32.87        12.89 o
  -5   6   0        246.61        237.60        14.24 o
  -4   6   0        200.61        197.49        17.68 o
  -3   6   0        138.53        135.98        12.97 o
  -2   6   0        300.34        304.30        19.60 o
  -1   6   0        560.62        597.45        21.34 o
   0   6   0          5.77          3.73         5.87 o
   1   6   0        330.04        353.85        21.75 o
   2   6   0         71.14         77.77         8.41 o
   3   6   0         24.82         22.25         6.39 o
   4   6   0        614.59        623.60        21.47 o
   5   6   0        168.86        171.30        13.59 o
   6   6   0        118.82        140.00        18.22 o
   7   6   0          2.28          0.19         7.21 o
  -6   7   0         98.79         80.09        15.73 o
  -5   7   0        270.01        254.05        16.46 o
  -4   7   0        248.79        248.05        16.28 o
  -3   7   0       1476.55       1483.98       104.21 o
  -2   7   0          0.76          1.81         4.31 o
  -1   7   0          0.00          0.78         3.68 o
   0   7   0          2.56          3.69         4.08 o
   1   7   0        140.32        126.65         9.78 o
   2   7   0        736.93        740.38        23.80 o
   3   7   0        634.99        621.79        22.50 o
   4   7   0       1989.51       2111.28       104.50 o
   5   7   0         82.75         88.50        12.49 o
   6   7   0          0.36          0.47         3.70 o
   7   7   0        238.12        263.93        25.88 o
  -6   8   0        163.24        162.67        23.20 o
  -5   8   0        155.71        180.46        24.70 o
  -4   8   0          1.00          0.60         3.98 o
  -3   8   0         14.53         12.97         6.03 o
  -2   8   0         18.13         19.45         6.30 o
  -1   8   0         55.78         60.61         8.48 o
   0   8   0        496.53        555.68        20.68 o
   1   8   0          0.05          0.49         3.95 o
   2   8   0          2.59          1.87         4.12 o
   3   8   0        310.34        316.11        22.78 o
   4   8   0         70.90         75.17         9.87 o
   5   8   0        230.07        253.40        15.56 o
   6   8   0        243.74        235.30        18.01 o
  -5   9   0        105.59        107.75        13.41 o
  -4   9   0        157.63        134.03        13.71 o
  -3   9   0          8.04         11.99         6.68 o
  -2   9   0        563.57        605.20        25.62 o
  -1   9   0         20.98         18.60         6.91 o
   0   9   0         32.91         33.82         7.94 o
   1   9   0         25.07         23.80         7.45 o
   2   9   0        345.88        340.50        23.88 o
   3   9   0       2319.83       2430.80       181.87 o
   4   9   0        198.42        180.89        14.91 o
   5   9   0         65.85         71.21         9.82 o
   6   9   0        271.44        272.87        17.33 o
  -4  10   0         64.63         57.90        10.19 o
  -3  10   0         31.06         38.29        10.19 o
  -2  10   0         68.52         61.31        11.89 o
  -1  10   0         32.07         26.74         8.02 o
   0  10   0        222.26        215.01        15.31 o
   1  10   0         15.64         11.44         6.09 o
   2  10   0          2.85          0.46         4.28 o
   3  10   0         67.23         73.20         9.86 o
   4  10   0        258.94        284.99        21.18 o
   5  10   0        136.88        150.07        14.27 o
  -3  11   0        212.37        185.78        15.76 o
  -2  11   0         78.14         71.66        11.79 o
  -1  11   0          1.54          3.80         5.91 o
   0  11   0        124.58        132.72        13.33 o
   1  11   0         66.04         82.17        10.72 o
   2  11   0       1543.94       1753.32        48.94 o
   3  11   0         37.47         38.07         8.92 o
   4  11   0          8.79          5.63         5.67 o
  -2  12   0         59.22         40.91        13.50 o
  -1  12   0          0.39          5.83         5.40 o
   0  12   0          4.43          4.38         6.12 o
   1  12   0         18.62         21.35         8.15 o
   2  12   0         88.83         90.13        12.34 o
  -2 -12   1        112.02        109.12        14.11 o
  -1 -12   1        260.50        253.16        18.81 o
   0 -12   1         57.56         28.00        33.48 o
   1 -12   1         96.38         84.46        12.97 o
  -4 -11   1         15.36         17.20         9.94 o
  -3 -11   1         51.92         48.97         9.37 o
  -2 -11   1         39.47         28.86         9.92 o
  -1 -11   1         60.45         58.98        11.88 o
   0 -11   1         76.62         76.51        11.39 o
   1 -11   1          0.03          0.30         5.66 o
   2 -11   1         49.78         40.52         9.43 o
   3 -11   1         31.44         32.46        10.04 o
  -5 -10   1          0.63          2.46         4.73 o
  -4 -10   1         61.76         69.51        10.33 o
  -3 -10   1          2.09          2.61         4.71 o
  -2 -10   1        163.61        158.80        15.00 o
  -1 -10   1         13.02         14.27         6.50 o
   0 -10   1          4.41          5.13         5.79 o
   1 -10   1        154.39        157.91        14.54 o
   2 -10   1         19.88         17.60         7.60 o
   3 -10   1         32.99         36.89        18.77 o
   4 -10   1        547.26        585.46        32.97 o
  -6  -9   1          0.32          1.67         4.26 o
  -5  -9   1         12.78         11.19         6.66 o
  -4  -9   1        514.83        550.59        23.35 o
  -3  -9   1        333.54        329.48        19.39 o
  -2  -9   1         19.96         17.31         6.96 o
  -1  -9   1         32.79         32.62        10.50 o
   0  -9   1         39.90         41.79         8.42 o
   1  -9   1         82.50         88.04        11.61 o
   2  -9   1        351.15        334.81        18.76 o
   3  -9   1        175.84        192.63        15.46 o
   4  -9   1        137.07        126.04        14.80 o
   5  -9   1        221.37        191.08        17.80 o
  -6  -8   1         19.49         28.25         7.50 o
  -5  -8   1         22.42         31.32         7.87 o
  -4  -8   1          0.41          1.09         4.61 o
  -3  -8   1        438.63        471.38        30.06 o
  -2  -8   1        628.59        618.74        27.53 o
  -1  -8   1        138.89        136.27        10.85 o
   0  -8   1         24.90         18.30         6.56 o
   1  -8   1         86.35         98.15        10.57 o
   2  -8   1        274.36        292.23        20.69 o
   3  -8   1        640.77        639.20        29.14 o
   4  -8   1         29.59         37.57         8.90 o
   5  -8   1        122.04        119.58        12.82 o
   6  -8   1         43.27         42.35        16.86 o
  -7  -7   1         34.78         52.79        17.25 o
  -6  -7   1         44.51         38.40         9.21 o
  -5  -7   1        462.59        451.20        20.65 o
  -4  -7   1         10.01          7.71         7.52 o
  -3  -7   1        179.43        169.61        12.24 o
  -2  -7   1        139.19        138.88        10.96 o
  -1  -7   1        340.46        382.00        21.84 o
   0  -7   1        901.94        870.28        83.33 o
   1  -7   1         49.67         41.89         7.54 o
   2  -7   1         16.84         20.95         6.49 o
   3  -7   1         60.91         59.70         9.42 o
   4  -7   1       1477.58       1364.56        39.56 o
   5  -7   1         44.24         57.77        11.40 o
   6  -7   1         85.07         84.28        20.07 o
   7  -7   1        100.36        130.87        23.92 o
  -7  -6   1          0.35          2.11        10.04 o
  -6  -6   1         40.10         29.04         6.70 o
  -5  -6   1        233.15        241.22        14.78 o
  -4  -6   1        646.19        667.69        27.50 o
  -3  -6   1        122.65        114.26        10.37 o
  -2  -6   1       1660.17       1603.70        41.53 o
  -1  -6   1        577.64        546.52        34.08 o
   0  -6   1         82.14         58.77         9.90 o
   1  -6   1          7.58          7.38         5.33 o
   2  -6   1          1.18          2.69         4.24 o
   3  -6   1        925.54        994.53        29.76 o
   4  -6   1        410.90        378.79        19.49 o
   5  -6   1        653.02        667.93        27.19 o
   6  -6   1        172.37        155.10        23.32 o
   7  -6   1          0.09          0.46         8.27 o
  -7  -5   1          9.86         16.28        11.25 o
  -6  -5   1        169.85        161.63        11.14 o
  -5  -5   1         72.14         68.67         8.02 o
  -4  -5   1       1078.60       1136.36        36.41 o
  -3  -5   1       2587.87       2579.81       107.09 o
  -2  -5   1       1025.15       1059.58        67.92 o
  -1  -5   1        188.62        191.12        10.60 o
   0  -5   1        677.79        794.68        17.15 o
   1  -5   1        577.50        670.83        20.34 o
   2  -5   1       2094.03       2343.00       117.57 o
   3  -5   1       1282.46       1392.37        41.82 o
   4  -5   1          3.82         10.36         5.41 o
   5  -5   1         15.64         16.04         5.41 o
   6  -5   1         23.26         20.29        11.56 o
   7  -5   1         49.33         43.30        14.66 o
  -8  -4   1         42.72         31.55        12.28 o
  -7  -4   1          0.72         -0.69         7.66 o
  -6  -4   1        209.00        215.21        11.08 o
  -5  -4   1         12.27         10.48         2.93 o
  -4  -4   1         99.15        103.07         6.23 o
  -3  -4   1        119.53        114.79         7.05 o
  -2  -4   1        430.24        434.28        12.00 o
  -1  -4   1          0.31          2.72         2.46 o
   0  -4   1        513.64        512.57        18.40 o
   1  -4   1         24.85         31.74         3.63 o
   2  -4   1       2940.38       3432.47        86.28 o
   3  -4   1       1470.83       1517.40        65.40 o
   4  -4   1        141.42        139.05         6.95 o
   5  -4   1          4.96          3.60         2.63 o
   6  -4   1          3.44          4.09         3.25 o
   7  -4   1         20.10         11.51        13.29 o
   8  -4   1          2.03          1.88         9.03 o
  -8  -3   1         19.25         11.92        11.93 o
  -7  -3   1        332.80        326.19        30.71 o
  -6  -3   1         58.06         66.00        17.01 o
  -5  -3   1        854.67        849.74        31.03 o
  -4  -3   1       2118.50       2204.54        36.89 o
  -3  -3   1        296.11        302.87        12.18 o
  -2  -3   1         25.88         28.75         2.93 o
  -1  -3   1          5.53          6.58         2.08 o
   0  -3   1       1422.39       1407.37        48.67 o
   2  -3   1        598.51        717.96        23.68 o
   3  -3   1        318.54        314.15         9.47 o
   4  -3   1         52.47         53.04         4.34 o
   5  -3   1         27.36         25.61         3.38 o
   6  -3   1          0.14         -0.27         7.70 o
   7  -3   1          5.94          4.68        10.35 o
   8  -3   1          0.03          2.80         6.14 o
  -8  -2   1        124.80        136.48        21.56 o
  -7  -2   1        463.59        466.17        31.75 o
  -6  -2   1         20.92         19.88        10.41 o
  -5  -2   1         17.29         14.84         1.99 o
  -4  -2   1        125.45        135.61         7.96 o
  -3  -2   1       1002.31       1043.85        17.79 o
  -2  -2   1         18.98         12.03         2.05 o
  -1  -2   1       1931.27       1901.34        26.02 o
   0  -2   1        258.76        231.84         5.36 o
   2  -2   1        677.50        728.45        19.37 o
   3  -2   1        534.81        540.83        11.64 o
   4  -2   1       1276.56       1375.46        25.41 o
   5  -2   1          6.89          8.14         1.51 o
   6  -2   1         38.08         39.62        31.20 o
   7  -2   1         18.05         11.66        13.89 o
   8  -2   1        198.13        152.26        34.54 o
  -8  -1   1         80.50         92.48        18.88 o
  -7  -1   1          5.97          7.96        10.81 o
  -6  -1   1         45.91         50.97        13.81 o
  -5  -1   1        419.31        443.04        26.10 o
  -4  -1   1        725.11        711.85        33.08 o
  -3  -1   1        894.41        905.60        19.53 o
  -2  -1   1       2734.29       2877.55        26.18 o
  -1  -1   1       2841.74       2785.92        34.61 o
   1  -1   1        445.13        478.90        11.28 o
   2  -1   1       1047.57       1008.10        16.37 o
   3  -1   1         35.28         36.45         2.44 o
   4  -1   1        153.77        148.96         5.50 o
   5  -1   1        325.15        361.11        24.27 o
   6  -1   1         50.11         59.25        22.15 o
   7  -1   1        107.76        108.13        18.14 o
   8  -1   1          4.66          8.61        21.26 o
  -8   0   1         38.02         34.22        13.78 o
  -7   0   1         13.53          9.68         8.23 o
  -6   0   1         24.79         32.56        10.86 o
  -5   0   1        848.88        895.44        40.76 o
  -4   0   1       2817.51       2818.82       102.14 o
  -3   0   1         27.80         13.28        15.65 o
  -2   0   1        730.33        758.09        19.59 o
  -1   0   1          4.56         10.99         1.23 o
   2   0   1          5.97          6.61         1.27 o
   3   0   1         15.46         11.24         1.46 o
   4   0   1         10.52         10.44        10.03 o
   5   0   1        135.17        126.56        15.37 o
   6   0   1          3.21          2.59         7.51 o
   7   0   1       1167.55       1266.91        52.77 o
   8   0   1          9.07         12.91        32.64 o
  -8   1   1        301.71        284.14        31.08 o
  -7   1   1          0.03         -2.17         8.77 o
  -6   1   1        187.12        187.24        23.90 o
  -5   1   1         36.62         37.74        34.50 o
  -4   1   1        532.75        526.17        34.60 o
  -3   1   1        172.72        156.98         5.16 o
  -2   1   1        345.71        294.42         9.28 o
  -1   1   1         16.17         11.47         1.55 o
   1   1   1         95.60         78.86         2.47 o
   2   1   1         17.71         12.30         1.78 o
   3   1   1       1045.96        984.13        30.59 o
   4   1   1         24.75         28.26         1.93 o
   5   1   1        874.46        849.66        43.47 o
   6   1   1        967.66       1105.77        60.01 o
   7   1   1        793.36        865.95        45.43 o
   8   1   1         30.12         29.32        12.20 o
  -8   2   1         53.80         46.70        33.54 o
  -7   2   1        365.78        367.54        38.14 o
  -6   2   1        556.95        582.19        50.70 o
  -5   2   1       1050.15       1085.26        53.03 o
  -4   2   1          0.69          0.90         0.84 o
  -3   2   1         37.93         30.71         2.81 o
  -2   2   1        367.34        339.92        17.76 o
  -1   2   1        527.61        449.69        25.15 o
   0   2   1        251.49        234.50         7.27 o
   1   2   1        699.54        677.61         9.30 o
   2   2   1          5.34          6.29         1.90 o
   3   2   1       2828.88       2910.34        32.70 o
   4   2   1          0.19          0.76         1.08 o
   5   2   1        332.28        338.30         6.07 o
   6   2   1        653.98        596.25        37.61 o
   7   2   1        472.10        434.47        30.95 o
   8   2   1          6.02          3.60         8.65 o
  -8   3   1          2.11          3.52        12.08 o
  -7   3   1         90.63        103.82        35.49 o
  -6   3   1        184.96        170.82        20.32 o
  -5   3   1          0.08          0.63         0.69 o
  -4   3   1        211.88        193.86         7.15 o
  -3   3   1          4.53          3.49         2.27 o
  -2   3   1        205.94        193.61        10.61 o
  -1   3   1       1798.97       1750.32        38.94 o
   0   3   1        122.29        125.11         3.94 o
   1   3   1         10.31         11.22         1.73 o
   2   3   1          4.03          2.38         1.81 o
   3   3   1        897.69        812.95        14.26 o
   4   3   1        538.77        494.91        12.75 o
   5   3   1        437.12        462.01        11.56 o
   6   3   1        320.19        356.93        20.76 o
   7   3   1        175.68        181.01        20.09 o
   8   3   1         59.54         44.17        15.56 o
  -7   4   1          8.65          5.09        11.54 o
  -6   4   1         36.66         28.03        24.28 o
  -5   4   1        329.68        331.69        12.54 o
  -4   4   1         42.78         40.85         4.07 o
  -3   4   1        224.39        245.80         9.84 o
  -2   4   1        998.86       1122.81        50.75 o
  -1   4   1         83.84         85.46         4.29 o
   0   4   1       1260.90       1305.56        20.78 o
   1   4   1        250.98        232.15        12.27 o
   2   4   1       2344.35       2346.64        41.79 o
   3   4   1        381.38        411.48        12.10 o
   4   4   1         16.02         18.32         3.12 o
   5   4   1        872.61        850.23        20.04 o
   6   4   1       1389.88       1431.71        33.36 o
   7   4   1         31.17         40.49        13.72 o
   8   4   1        207.62        214.45        24.32 o
  -7   5   1          2.14          1.80         6.60 o
  -6   5   1         27.35         25.63        32.22 o
  -5   5   1          1.63          4.41         4.34 o
  -4   5   1        866.73        843.19        27.12 o
  -3   5   1        260.97        254.28        13.10 o
  -2   5   1        453.73        372.80        22.23 o
  -1   5   1        100.46        104.43         6.06 o
   0   5   1       1599.02       1561.34        37.71 o
   1   5   1       1739.51       1730.85        27.33 o
   2   5   1          5.68          3.30         2.26 o
   3   5   1         14.88         14.24         4.46 o
   4   5   1          0.20          2.15         3.29 o
   5   5   1        908.48        925.35        32.27 o
   6   5   1        215.52        194.27        13.44 o
   7   5   1        475.86        467.50        31.33 o
   8   5   1         69.92         67.94        16.77 o
  -7   6   1          3.39          2.53         6.07 o
  -6   6   1         16.11         17.68        11.61 o
  -5   6   1         19.29         17.63         6.71 o
  -4   6   1        112.91         98.17        10.46 o
  -3   6   1        101.43        108.14        22.46 o
  -2   6   1        108.49         83.74         8.97 o
   0   6   1         10.77          9.95         3.31 o
   1   6   1        196.65        194.84         8.82 o
   2   6   1        204.76        201.25        19.60 o
   3   6   1         63.44         56.01         7.83 o
   4   6   1        227.51        213.01        12.65 o
   5   6   1        172.38        161.49        14.14 o
   6   6   1        165.57        214.45        13.38 o
   7   6   1        529.80        559.95        47.53 o
  -6   7   1         23.35         25.71        14.56 o
  -5   7   1          0.01          1.86         3.58 o
  -4   7   1         67.34         58.78        10.08 o
  -3   7   1          7.06          7.99         5.83 o
  -2   7   1          0.50          2.56         4.13 o
   0   7   1        938.02       1066.37        29.68 o
   1   7   1       1197.55       1240.68        32.78 o
   2   7   1        390.81        401.22        15.30 o
   3   7   1        511.54        505.64        19.07 o
   4   7   1       1691.80       1644.39        51.77 o
   5   7   1        305.68        271.98        15.14 o
   6   7   1        178.55        152.53        12.72 o
   7   7   1          3.94          0.98         6.90 o
  -6   8   1        197.40        184.18        23.20 o
  -5   8   1        115.52        110.36        11.72 o
  -4   8   1        157.62        169.69        14.13 o
  -3   8   1        255.14        278.01        17.08 o
  -2   8   1        142.34        166.85        17.22 o
   0   8   1          0.26          0.44         3.73 o
   1   8   1        239.79        216.83        16.48 o
   2   8   1       1360.70       1428.11        33.79 o
   3   8   1       1135.66       1130.04        90.31 o
   4   8   1         10.72         12.33         5.20 o
   5   8   1          5.41         14.42         6.67 o
   6   8   1         16.02         18.55        10.78 o
   7   8   1         11.61         12.06        10.77 o
  -5   9   1        214.24        197.55        30.57 o
  -4   9   1         12.52         23.66         7.89 o
  -3   9   1          0.32          3.80         4.33 o
  -2   9   1         73.12         63.54        10.24 o
  -1   9   1        603.28        652.96        38.14 o
   0   9   1         10.93         14.22         5.72 o
   1   9   1         11.00         16.24         6.23 o
   2   9   1        518.11        504.84        31.25 o
   3   9   1        181.59        189.85        13.22 o
   4   9   1         83.68         86.09        10.00 o
   5   9   1          1.05          3.81         4.21 o
   6   9   1          2.96          4.02         4.22 o
  -4  10   1         15.41         15.84         7.43 o
  -3  10   1         46.00         44.90         8.88 o
  -2  10   1          8.71          8.46         7.86 o
  -1  10   1          1.18          7.01         6.48 o
   0  10   1         54.35         66.48         9.81 o
   1  10   1        182.73        195.71        13.88 o
   2  10   1        758.37        789.84        26.96 o
   3  10   1         16.12         18.26         7.17 o
   4  10   1         30.62         32.43         7.41 o
   5  10   1         14.17         18.75         6.33 o
  -3  11   1          0.01          1.58         4.14 o
  -2  11   1        562.91        601.17        35.00 o
  -1  11   1        176.36        189.00        14.93 o
   0  11   1        254.77        262.28        17.36 o
   1  11   1          0.57          2.20         4.93 o
   2  11   1         10.08         13.74         6.29 o
   3  11   1        139.32        138.21        14.53 o
   4  11   1          5.42          4.07         5.43 o
  -2  12   1        159.31        155.99        25.75 o
  -1  12   1         51.13         42.76         9.11 o
   0  12   1         43.89         43.64        16.24 o
   1  12   1          0.24          5.50        10.04 o
   2  12   1          9.06          6.15         9.65 o
   3  12   1          5.32          6.18        12.01 o
  -1 -12   2          0.39          1.29         4.94 o
   0 -12   2        153.29        137.94        15.52 o
   1 -12   2          0.77          5.38         6.68 o
  -3 -11   2        171.00        164.49        15.95 o
  -2 -11   2         22.37         23.37        10.00 o
  -1 -11   2        488.46        535.63        32.97 o
   0 -11   2         93.16         98.65        12.48 o
   1 -11   2         82.74         80.13        12.21 o
   2 -11   2        366.17        369.53        25.44 o
   3 -11   2         66.08         75.02        12.05 o
  -4 -10   2         61.91         67.16        10.56 o
  -3 -10   2        109.54        105.05        12.90 o
  -2 -10   2         20.52         19.12         8.30 o
  -1 -10   2          0.33          3.04         6.03 o
   0 -10   2         24.54         30.08         8.43 o
   1 -10   2        165.46        191.47        15.70 o
   2 -10   2         37.30         27.81         8.73 o
   3 -10   2          5.21          7.25         6.18 o
   4 -10   2         27.40         21.42         8.45 o
  -5  -9   2          9.56          8.33         7.29 o
  -4  -9   2        109.51        104.54        13.91 o
  -3  -9   2         33.61         31.91         8.90 o
  -2  -9   2        138.27        135.30        12.60 o
  -1  -9   2        633.63        629.64        46.08 o
   0  -9   2        151.25        154.57        13.97 o
   1  -9   2        441.12        388.02        21.67 o
   2  -9   2          8.22          7.60         5.21 o
   3  -9   2        115.56         95.51        12.44 o
   4  -9   2        156.08        147.13        14.52 o
   5  -9   2          6.42          4.29         6.77 o
  -6  -8   2         91.36         87.22        17.65 o
  -5  -8   2         23.37         24.80        11.82 o
  -4  -8   2         91.56         86.85        11.07 o
  -3  -8   2       1620.26       1538.74        41.92 o
  -2  -8   2        140.90        139.84        13.83 o
  -1  -8   2        460.12        448.62        22.90 o
   0  -8   2        254.03        289.85        16.84 o
   1  -8   2         86.88         75.32        10.63 o
   2  -8   2         10.08         14.38         7.42 o
   3  -8   2        109.34         83.41        11.11 o
   4  -8   2          3.78          2.76         5.34 o
   5  -8   2        352.71        380.35        21.73 o
   6  -8   2         10.20          6.56        10.82 o
  -6  -7   2         33.13         29.82         6.40 o
  -5  -7   2        363.37        364.02        22.07 o
  -4  -7   2          2.74          4.79         5.31 o
  -3  -7   2        921.19        952.90        35.71 o
  -2  -7   2        579.07        550.28        21.30 o
  -1  -7   2         20.95         26.19         7.09 o
   0  -7   2        348.48        391.97        17.20 o
   1  -7   2         11.72         11.94         5.87 o
   2  -7   2         28.22         33.77         7.53 o
   3  -7   2        633.37        607.72        33.77 o
   4  -7   2         72.68         57.92         9.83 o
   5  -7   2        370.93        388.90        20.35 o
   6  -7   2          9.25          8.57         6.63 o
   7  -7   2          0.07          5.23        11.11 o
  -7  -6   2        232.62        270.96        28.34 o
  -6  -6   2        151.21        154.44        21.64 o
  -5  -6   2        209.98        217.92        16.49 o
  -4  -6   2       2043.88       2163.75        64.78 o
  -3  -6   2          9.85          7.13         4.18 o
  -2  -6   2         86.37         75.14         9.00 o
  -1  -6   2        620.50        667.78        24.76 o
   0  -6   2         41.60         47.14         7.14 o
   1  -6   2         16.11         26.44         5.96 o
   2  -6   2        479.77        518.20        19.50 o
   3  -6   2         42.00         37.10         7.88 o
   4  -6   2        638.39        647.58        28.26 o
   5  -6   2        112.83        127.42        11.72 o
   6  -6   2         27.44         37.03        11.37 o
   7  -6   2         94.20        117.70        20.89 o
  -7  -5   2        261.54        278.85        30.37 o
  -6  -5   2        290.88        300.66        27.27 o
  -5  -5   2         94.46         96.59        10.22 o
  -4  -5   2        112.45        108.38         9.70 o
  -3  -5   2        103.32         93.67         9.02 o
  -2  -5   2        206.92        190.96        12.33 o
  -1  -5   2        961.83       1029.67        29.78 o
   0  -5   2       1176.43       1415.02        32.99 o
   1  -5   2         65.81         50.94         6.81 o
   2  -5   2       3238.68       3411.01        86.43 o
   3  -5   2       1050.80       1146.49        33.34 o
   4  -5   2        589.03        560.79        22.16 o
   5  -5   2        440.52        466.77        38.83 o
   6  -5   2         12.77         13.76         4.74 o
   7  -5   2         67.75         78.73        23.59 o
  -7  -4   2        131.26        140.55        21.46 o
  -6  -4   2        352.88        352.06        28.21 o
  -5  -4   2        155.39        149.31        11.80 o
  -4  -4   2          2.58          3.54         4.07 o
  -3  -4   2         62.17         65.66         7.77 o
  -2  -4   2       2187.20       2417.00        46.76 o
  -1  -4   2        419.75        382.09        15.00 o
   0  -4   2        531.81        484.13        12.09 o
   1  -4   2        364.93        394.26        14.06 o
   2  -4   2        276.49        299.80        13.37 o
   3  -4   2       1645.89       1841.78        47.04 o
   4  -4   2        233.56        238.46        13.09 o
   5  -4   2         25.92         25.26         5.43 o
   6  -4   2         32.41         34.58         9.42 o
   7  -4   2         22.99         13.47        11.59 o
   8  -4   2         76.42         78.17        33.00 o
  -8  -3   2        397.97        438.22        35.48 o
  -7  -3   2          3.15          1.18         8.19 o
  -6  -3   2         15.31         14.57         9.65 o
  -5  -3   2          0.10          1.51         1.72 o
  -4  -3   2         20.57         17.16         2.78 o
  -3  -3   2         44.73         46.43         4.21 o
  -2  -3   2         57.13         68.23         4.95 o
  -1  -3   2        467.81        511.87        13.30 o
   0  -3   2        481.11        520.05         9.61 o
   1  -3   2       1512.69       1568.23        43.06 o
   2  -3   2       1193.54       1189.84        26.58 o
   3  -3   2        274.62        277.34         9.37 o
   4  -3   2         72.33         74.57         6.10 o
   5  -3   2          0.36          2.39         2.03 o
   6  -3   2        234.19        208.72        20.65 o
   7  -3   2          1.58          6.49        13.15 o
   8  -3   2        561.36        590.57        61.46 o
  -8  -2   2         88.53        105.48        18.98 o
  -7  -2   2          2.58          4.24         8.67 o
  -6  -2   2         10.92         14.19        11.04 o
  -5  -2   2         13.92         18.17         2.58 o
  -4  -2   2       1044.13       1079.25        21.26 o
  -3  -2   2       1666.58       1703.57        29.57 o
  -2  -2   2        264.54        334.43         7.61 o
  -1  -2   2          1.16          0.23         1.91 o
   0  -2   2       5186.43       4771.12        47.25 o
   1  -2   2        676.19        584.60        10.69 o
   2  -2   2       1966.80       1864.77        47.37 o
   3  -2   2        422.29        450.80        11.13 o
   4  -2   2        609.66        659.21        15.25 o
   5  -2   2        426.76        426.50        10.23 o
   6  -2   2        714.24        678.69        35.60 o
   7  -2   2        327.57        320.05        28.10 o
   8  -2   2        141.16        153.47        24.88 o
  -8  -1   2         60.40         76.50        18.34 o
  -7  -1   2         21.64         16.08        10.85 o
  -6  -1   2        448.43        438.66        29.68 o
  -5  -1   2         25.11         33.52        11.13 o
  -4  -1   2        798.62        817.85        24.50 o
  -3  -1   2          1.16          2.35         1.70 o
  -2  -1   2       1907.80       1893.67        50.58 o
  -1  -1   2        816.20        805.26         9.74 o
   1  -1   2        666.17        666.12        16.48 o
   2  -1   2          5.04          4.64         2.22 o
   3  -1   2        151.21        144.81         5.67 o
   4  -1   2        123.08        121.11         5.50 o
   5  -1   2         69.82         56.76         4.17 o
   6  -1   2        495.93        472.15        34.52 o
   7  -1   2        474.97        497.41        33.99 o
   8  -1   2        188.94        139.76        51.08 o
  -8   0   2        267.23        301.39        30.39 o
  -7   0   2         38.11         46.66        13.71 o
  -6   0   2        121.29        114.98        15.79 o
  -5   0   2         43.36         32.20        10.10 o
  -4   0   2         85.30         96.60        12.45 o
  -3   0   2        935.23       1017.49        17.75 o
  -2   0   2        446.71        412.30        16.18 o
   0   0   2         54.00         42.32         2.31 o
   1   0   2       2867.40       2652.89        21.12 o
   2   0   2       2662.19       2607.80        31.00 o
   3   0   2        211.82        203.09         5.30 o
   4   0   2        663.96        617.16        13.06 o
   5   0   2       1786.28       1729.62        34.48 o
   6   0   2        328.07        368.68        36.78 o
   7   0   2          0.00         -0.04         8.79 o
   8   0   2         13.56         17.06        23.25 o
  -8   1   2         77.29         71.36        16.73 o
  -7   1   2         46.43         45.28        12.76 o
  -6   1   2          8.09          4.12         6.85 o
  -5   1   2         15.83         23.49        15.99 o
  -4   1   2         89.79         86.52        18.97 o
  -3   1   2       2637.67       2607.10        77.92 o
  -2   1   2       2801.93       2764.57        72.25 o
   0   1   2          0.04          6.18         1.20 o
   1   1   2          5.52         14.20         2.06 o
   2   1   2         32.95         18.88         2.19 o
   3   1   2       3712.15       3519.18        47.82 o
   4   1   2        480.43        470.10        12.37 o
   5   1   2          5.55          5.23         1.10 o
   6   1   2         88.95        139.85        31.31 o
   7   1   2        706.79        686.70        48.19 o
   8   1   2        645.28        642.87        63.55 o
  -8   2   2         61.35         73.75        16.48 o
  -7   2   2          0.01         -1.58         7.27 o
  -6   2   2        132.46        125.68        18.41 o
  -5   2   2          8.55         10.25        13.96 o
  -4   2   2        344.98        336.59        14.80 o
  -3   2   2        781.85        897.17        37.70 o
  -2   2   2        191.75        180.57         5.66 o
  -1   2   2       5485.98       3866.68        57.21 o
   2   2   2       1549.97       1569.69        20.36 o
   3   2   2       1451.27       1623.64        20.26 o
   4   2   2       1100.14       1123.10        22.34 o
   5   2   2        100.52         96.97         4.29 o
   6   2   2        450.32        407.48        18.97 o
   7   2   2        141.95        149.85        20.42 o
   8   2   2         30.76         42.84        15.02 o
  -8   3   2          6.39          4.66         7.96 o
  -7   3   2         86.30         82.33        24.72 o
  -6   3   2        200.36        204.37        22.39 o
  -5   3   2        364.14        402.97        27.76 o
  -4   3   2        248.09        282.21        14.33 o
  -3   3   2        281.63        283.89        15.57 o
  -2   3   2        767.67        753.86        27.52 o
  -1   3   2       3274.00       3435.62        57.10 o
   0   3   2       2901.71       2775.51        36.44 o
   1   3   2        678.76        594.94        15.42 o
   2   3   2       7524.95       7470.95        77.91 o
   3   3   2        382.56        394.12         8.96 o
   4   3   2         58.68         47.14         4.49 o
   5   3   2          0.31          1.91         2.11 o
   6   3   2          4.23          3.68         2.66 o
   7   3   2        318.48        317.63        26.53 o
   8   3   2        136.82        130.35        21.80 o
  -7   4   2         75.36         75.75        16.09 o
  -6   4   2          0.49          1.04         5.60 o
  -5   4   2         39.17         38.85         4.46 o
  -4   4   2         71.75         65.90         5.35 o
  -3   4   2         76.43         77.65         5.65 o
  -2   4   2         22.06         10.85         2.23 o
  -1   4   2        290.81        240.58        10.13 o
   0   4   2       3019.65       3002.03        48.20 o
   1   4   2         49.35         60.23         3.11 o
   2   4   2       7158.00       7444.56       108.36 o
   3   4   2         36.84         40.52         3.67 o
   4   4   2         16.65         16.93         2.87 o
   5   4   2       1089.63       1101.85        22.32 o
   6   4   2          3.83          4.26         3.46 o
   7   4   2         10.56         16.44        10.75 o
   8   4   2         12.18          7.06        10.45 o
  -7   5   2         25.08         20.99        26.86 o
  -6   5   2        288.01        283.46        28.75 o
  -5   5   2          1.39          2.48         3.20 o
  -4   5   2        448.68        475.98        34.79 o
  -3   5   2        597.89        592.20        21.52 o
  -2   5   2       1858.87       1890.06        44.41 o
  -1   5   2        145.74        146.52         6.47 o
   0   5   2         57.18         53.46         3.80 o
   1   5   2       1577.82       1636.57        25.24 o
   2   5   2         59.08         58.81         4.27 o
   3   5   2       1029.53       1139.16        39.60 o
   4   5   2        725.42        724.03        19.47 o
   5   5   2        381.01        383.24        17.28 o
   6   5   2          4.66          4.45         5.15 o
   7   5   2        193.48        191.45        20.31 o
   8   5   2         22.81         33.59        12.58 o
  -7   6   2          0.26          1.54         4.57 o
  -6   6   2         29.12         24.91        36.38 o
  -5   6   2        273.12        266.68        14.48 o
  -4   6   2         46.40         46.03         7.49 o
  -3   6   2        168.85        164.62        10.84 o
  -2   6   2        475.87        497.57        18.83 o
  -1   6   2        147.55        160.23         7.97 o
   0   6   2         58.91         39.87        18.09 o
   1   6   2          1.06          1.44         2.00 o
   2   6   2        932.06        869.41        18.74 o
   3   6   2        141.87        157.54         9.70 o
   4   6   2        714.48        738.47        23.58 o
   5   6   2        198.03        198.67        15.38 o
   6   6   2        200.98        184.96        12.46 o
   7   6   2         21.67         21.73        10.53 o
   8   6   2          1.82         12.25        10.92 o
  -6   7   2        289.12        251.91        31.03 o
  -5   7   2        249.28        262.55        15.85 o
  -4   7   2        170.86        179.31        13.29 o
  -3   7   2         12.94         12.76         5.49 o
  -2   7   2          0.26          1.42         3.41 o
  -1   7   2         51.43         55.71         7.59 o
   0   7   2        677.34        671.90        22.86 o
   1   7   2          0.78          1.69         2.79 o
   2   7   2        425.22        410.33        14.73 o
   3   7   2         32.35         32.67         5.53 o
   4   7   2         64.13         58.78         8.02 o
   5   7   2         89.12         93.86        10.03 o
   6   7   2        339.70        354.61        20.74 o
   7   7   2         31.52         39.78        11.16 o
  -6   8   2        233.59        212.02        51.53 o
  -5   8   2         40.98         43.56         8.72 o
  -4   8   2         12.03          9.30         5.02 o
  -3   8   2         25.10         28.85         7.10 o
  -2   8   2         13.65         16.86         5.81 o
  -1   8   2         25.97         28.24         6.18 o
   0   8   2        280.19        271.12        14.05 o
   1   8   2        566.81        594.90        38.12 o
   2   8   2        122.56        106.27         9.43 o
   3   8   2        821.74        824.05        31.18 o
   4   8   2        148.17        163.76        12.46 o
   5   8   2        131.00        131.65        11.89 o
   6   8   2         37.45         37.45         7.65 o
   7   8   2         36.01         38.35        10.71 o
  -5   9   2         13.73         10.58         6.14 o
  -4   9   2         16.63         16.22         6.24 o
  -3   9   2         37.43         38.97         8.31 o
  -2   9   2        130.06        151.74        12.46 o
  -1   9   2        519.09        528.30        32.18 o
   0   9   2         32.86         18.64        15.55 o
   1   9   2        542.39        536.07        31.85 o
   2   9   2       1433.07       1580.13        80.48 o
   3   9   2        238.88        223.95        13.70 o
   4   9   2         46.23         30.88         7.40 o
   5   9   2         37.24         33.56         7.08 o
   6   9   2         63.24         84.49        10.55 o
  -4  10   2         98.47         95.96        12.69 o
  -3  10   2        165.66        203.98        15.63 o
  -2  10   2         34.36         43.64         8.97 o
  -1  10   2         80.77         71.25         9.63 o
   0  10   2        124.55        140.60        12.01 o
   1  10   2        208.20        205.50        13.24 o
   2  10   2         19.83         15.22        10.27 o
   3  10   2         50.51         35.39         7.52 o
   4  10   2          5.60          5.19         4.40 o
   5  10   2         46.39         44.59         9.33 o
  -3  11   2          5.28          6.65         6.38 o
  -2  11   2          3.66          4.16         5.93 o
  -1  11   2        231.80        250.97        16.39 o
   0  11   2          4.43          1.59         2.28 o
   1  11   2         31.58         29.67         7.37 o
   2  11   2          9.90         11.58         6.46 o
   3  11   2         13.26         18.58         6.55 o
   4  11   2         20.61         17.63         5.94 o
  -2  12   2          0.15          3.24         8.62 o
  -1  12   2         34.77         41.46        16.84 o
   0  12   2         13.03         12.32        13.68 o
   1  12   2         68.89         85.64        19.11 o
   2  12   2          0.09          2.68         9.22 o
   3  12   2         19.66         18.51        12.25 o
  -3 -11   3         19.62         14.47         7.70 o
  -2 -11   3         58.55         63.71        11.34 o
  -1 -11   3         25.52         29.93        10.12 o
   0 -11   3        187.31        184.75        17.44 o
   1 -11   3         18.24         22.40         8.36 o
   2 -11   3        168.75        146.44        15.51 o
   3 -11   3         85.04         89.59        12.97 o
  -4 -10   3          7.16          6.20         6.05 o
  -3 -10   3         21.80         34.07         9.22 o
  -2 -10   3        356.69        361.18        20.83 o
  -1 -10   3        288.00        287.80        21.60 o
   0 -10   3          0.63          2.57         6.47 o
   1 -10   3        259.84        215.38        16.55 o
   2 -10   3         46.64         39.01        10.53 o
   3 -10   3         11.27         11.36         7.52 o
   4 -10   3         61.50         37.64        10.08 o
  -5  -9   3        136.84        140.73        18.52 o
  -4  -9   3        203.07        203.54        18.36 o
  -3  -9   3         44.62         45.47        10.47 o
  -2  -9   3         14.70         17.86         7.77 o
  -1  -9   3         12.41         16.01         7.24 o
   0  -9   3          2.54          5.48         6.41 o
   1  -9   3        794.65        757.14        28.52 o
   2  -9   3          6.62         11.09         7.90 o
   3  -9   3         62.28         65.27        10.75 o
   4  -9   3        129.18        124.24        14.87 o
   5  -9   3         46.86         37.80         9.44 o
  -6  -8   3         97.25        108.08        20.96 o
  -5  -8   3        239.86        216.50        18.62 o
  -4  -8   3        234.90        222.59        15.73 o
  -3  -8   3         20.32         14.94         6.57 o
  -2  -8   3          6.94          4.76         5.67 o
  -1  -8   3        147.03        138.70        14.56 o
   0  -8   3         58.08         50.45         8.89 o
   1  -8   3        137.48        129.58        14.93 o
   2  -8   3         55.10         57.81        10.13 o
   3  -8   3        213.13        201.99        16.10 o
   4  -8   3        813.87        767.70        85.21 o
   5  -8   3         69.04         68.06        10.67 o
   6  -8   3        282.39        291.14        24.69 o
  -6  -7   3        161.21        190.41        25.47 o
  -5  -7   3          5.00          3.51         5.65 o
  -4  -7   3        409.45        447.08        20.62 o
  -3  -7   3         24.67         26.15         7.81 o
  -2  -7   3          3.14          2.64         4.40 o
  -1  -7   3         23.65         18.67         6.55 o
   0  -7   3        311.21        301.12        16.58 o
   1  -7   3         29.25         25.27         7.58 o
   2  -7   3          8.36         10.44         5.19 o
   3  -7   3        156.25        160.26        15.81 o
   4  -7   3       1426.88       1674.58        46.61 o
   5  -7   3         91.51         77.04        11.29 o
   6  -7   3         31.49         33.16         8.47 o
  -7  -6   3         75.14         68.35        16.29 o
  -6  -6   3         35.50         35.53        12.22 o
  -5  -6   3        693.44        719.78        25.40 o
  -4  -6   3        294.36        289.90        21.24 o
  -3  -6   3        101.29        112.07        11.12 o
  -2  -6   3         23.57         26.28         7.47 o
  -1  -6   3         72.20         76.21         8.91 o
   0  -6   3         13.38         26.30         7.19 o
   1  -6   3        104.63        115.38        11.47 o
   2  -6   3        157.10        170.78        13.04 o
   3  -6   3       2025.55       2022.55       117.14 o
   4  -6   3        902.54        898.88        35.46 o
   5  -6   3          2.05          0.55         4.63 o
   6  -6   3          4.18          4.81         4.69 o
   7  -6   3          1.12         -1.40         8.11 o
  -7  -5   3        103.36        113.03        18.94 o
  -6  -5   3        221.42        245.80        25.66 o
  -5  -5   3        143.21        156.26        12.06 o
  -4  -5   3        366.80        418.87        20.47 o
  -3  -5   3         13.74         17.93         5.53 o
  -2  -5   3        103.19        111.98        10.66 o
  -1  -5   3        259.33        286.36        14.23 o
   0  -5   3        967.95        978.57        28.60 o
   1  -5   3       2031.54       2129.18        77.41 o
   2  -5   3         57.65         74.35         8.90 o
   3  -5   3        422.05        443.38        18.41 o
   4  -5   3         71.78         79.15         9.35 o
   5  -5   3        109.09        113.95        12.23 o
   6  -5   3          2.47          1.61         3.03 o
   7  -5   3         36.45         31.96        13.38 o
  -7  -4   3         21.96         20.08        13.23 o
  -6  -4   3          1.77          5.47         8.10 o
  -5  -4   3          0.20          1.94         4.45 o
  -4  -4   3        106.26        105.34         9.58 o
  -3  -4   3        222.20        199.05        11.97 o
  -2  -4   3          1.93          3.11         4.81 o
  -1  -4   3       2999.95       3022.56        56.27 o
   0  -4   3         20.10         50.17         6.90 o
   1  -4   3         24.69         13.23         4.15 o
   2  -4   3        922.70        965.38        26.03 o
   3  -4   3         31.48         31.96         6.49 o
   4  -4   3          5.84          4.32         4.67 o
   5  -4   3         95.79         96.22        10.24 o
   6  -4   3         39.25         50.54        16.31 o
   7  -4   3        340.05        302.33        29.14 o
   8  -4   3         65.56         71.85        24.72 o
  -7  -3   3          0.22          0.40         8.12 o
  -6  -3   3         68.76         64.63        13.52 o
  -5  -3   3        128.85        129.22        10.12 o
  -4  -3   3          0.27          4.22         2.72 o
  -3  -3   3          7.37          5.51         3.20 o
  -2  -3   3       1273.39       1399.10        35.59 o
  -1  -3   3       2235.88       2146.76        30.81 o
   0  -3   3       1204.30       1272.68        18.09 o
   1  -3   3          7.59         10.16         2.54 o
   2  -3   3        393.29        426.16        12.06 o
   3  -3   3        536.86        533.83        25.73 o
   4  -3   3        192.77        204.06         8.71 o
   5  -3   3         54.34         45.03         5.06 o
   6  -3   3        703.13        705.77        22.06 o
   7  -3   3         91.07         73.98        16.85 o
   8  -3   3          7.45          5.67        10.03 o
  -8  -2   3          5.89          2.52         9.01 o
  -7  -2   3          3.16          0.04         7.56 o
  -6  -2   3         44.08         47.61        13.69 o
  -5  -2   3         20.16         17.87         2.47 o
  -4  -2   3       1520.50       1654.53        48.23 o
  -3  -2   3        137.04        113.54         6.14 o
  -2  -2   3       3622.93       3870.47        46.38 o
  -1  -2   3       1752.90       1805.47        36.69 o
   0  -2   3          2.82          3.62         1.96 o
   1  -2   3         13.56         12.87         2.36 o
   2  -2   3        641.29        722.55        22.29 o
   3  -2   3         19.84         13.24         2.95 o
   4  -2   3       2022.40       1984.99        50.45 o
   5  -2   3         36.55         41.41         3.97 o
   6  -2   3         10.08          9.91         3.36 o
   7  -2   3         22.55         18.85        13.51 o
   8  -2   3         31.28         30.00        38.54 o
  -8  -1   3          0.79         -1.53         9.08 o
  -7  -1   3         42.38         30.66        12.27 o
  -6  -1   3          4.00          0.28         7.12 o
  -5  -1   3          4.85          6.07         3.23 o
  -4  -1   3        368.66        333.54        15.69 o
  -3  -1   3       1517.96       1596.84        51.08 o
  -2  -1   3         42.66         44.56         3.50 o
  -1  -1   3       1585.93       1555.71        18.33 o
   0  -1   3        199.41        172.22         6.62 o
   1  -1   3       1682.07       1717.40        28.64 o
   2  -1   3       3856.42       3929.54        65.14 o
   3  -1   3       2093.59       2069.56        39.62 o
   4  -1   3        197.82        181.39         7.62 o
   5  -1   3        265.38        268.36        12.36 o
   6  -1   3         37.42         37.70         3.92 o
   7  -1   3         54.75         45.13        38.55 o
   8  -1   3        267.79        271.67        54.20 o
  -8   0   3         84.41         96.84        19.49 o
  -7   0   3        118.88        128.29        20.88 o
  -6   0   3        471.43        518.40        33.42 o
  -5   0   3       1560.80       1601.70        53.55 o
  -4   0   3          0.06          0.30         0.89 o
  -3   0   3        488.58        464.61        22.53 o
  -2   0   3        128.97        148.35         4.94 o
  -1   0   3       1739.34       1696.46        17.95 o
   0   0   3        687.64        621.79        24.46 o
   1   0   3       3225.63       3101.71        31.78 o
   2   0   3       1121.27       1133.89        14.53 o
   3   0   3       1265.66       1357.66        22.80 o
   4   0   3       1544.40       1578.85        42.45 o
   5   0   3        191.35        203.83         6.80 o
   6   0   3          7.86          8.12         1.21 o
   7   0   3        543.40        530.87        37.92 o
   8   0   3        343.53        310.67        57.70 o
  -8   1   3         20.71         20.41        12.00 o
  -7   1   3          4.99          5.76        11.47 o
  -6   1   3          9.66         10.77         9.01 o
  -5   1   3          3.01          2.04         8.03 o
  -4   1   3        188.58        188.28         5.71 o
  -3   1   3          7.67         10.32         2.24 o
  -2   1   3       1098.10       1033.99        17.68 o
   0   1   3        182.79        167.31         4.51 o
   1   1   3        565.78        586.34         9.26 o
   2   1   3         42.08         28.41         3.17 o
   3   1   3         61.20         49.42         3.58 o
   4   1   3         10.83          9.77         3.04 o
   5   1   3        168.45        159.44         5.76 o
   6   1   3          8.94          9.15         1.45 o
   7   1   3        110.81         93.85        37.17 o
   8   1   3          3.37          2.15         9.39 o
  -8   2   3        153.83        152.46        21.33 o
  -7   2   3        130.91        133.84        19.45 o
  -6   2   3        119.06        114.55        17.72 o
  -5   2   3          6.58          5.05         1.18 o
  -4   2   3        252.49        271.63         7.47 o
  -3   2   3       1031.07        910.15        40.11 o
  -2   2   3        312.34        346.08         7.84 o
  -1   2   3       1748.29       1801.55        37.50 o
   0   2   3         32.95         31.44         1.72 o
   1   2   3        336.15        325.03         9.25 o
   2   2   3        650.34        612.33        10.20 o
   3   2   3       3161.40       3400.60        35.61 o
   4   2   3         20.20         15.48         2.92 o
   5   2   3         53.48         52.86         4.44 o
   6   2   3       2125.49       2083.47        59.46 o
   7   2   3         45.35         42.84        39.20 o
   8   2   3         76.29        100.05        17.46 o
  -7   3   3         10.01         14.17        12.39 o
  -6   3   3         21.42         22.03        20.58 o
  -5   3   3        141.73        124.54         6.73 o
  -4   3   3        241.69        250.89        21.11 o
  -3   3   3        303.34        280.60        10.15 o
  -2   3   3       5860.98       5792.00       125.93 o
  -1   3   3        798.28        765.22        25.62 o
   0   3   3        896.00        964.05        39.68 o
   1   3   3        138.00        149.56         6.47 o
   2   3   3       1576.00       1706.86        20.45 o
   3   3   3        162.88        167.62         6.35 o
   4   3   3       1096.39       1183.93        24.99 o
   5   3   3         53.23         44.15         4.19 o
   6   3   3       1017.89       1105.00        60.01 o
   7   3   3        939.16        876.17        39.62 o
   8   3   3        170.96        186.46        24.16 o
  -7   4   3          2.70          1.05        13.69 o
  -6   4   3         46.41         38.22        27.53 o
  -5   4   3        311.47        354.09        39.63 o
  -4   4   3        562.79        560.20        14.53 o
  -3   4   3         66.14         74.39         6.26 o
  -2   4   3          7.09          6.75         2.19 o
  -1   4   3         44.04         43.97         3.36 o
   0   4   3         19.18         19.26         1.89 o
   1   4   3         27.24         23.38         2.13 o
   2   4   3          1.50          0.75         1.04 o
   3   4   3         49.83         64.81         4.04 o
   4   4   3        429.19        420.58        16.22 o
   5   4   3          1.39          2.09         2.23 o
   6   4   3        249.29        261.12        17.11 o
   7   4   3        174.51        211.04        20.89 o
   8   4   3         32.88         42.99        13.65 o
  -7   5   3          0.05          2.91         7.38 o
  -6   5   3        362.79        401.01        37.82 o
  -5   5   3        448.78        409.79        20.46 o
  -4   5   3        118.96        103.76        10.86 o
  -3   5   3         92.54        111.58         9.53 o
  -1   5   3         36.30         32.15         3.53 o
   0   5   3          1.46          2.06         2.08 o
   1   5   3        527.21        519.69        10.35 o
   2   5   3          1.72          0.92         1.57 o
   3   5   3         48.04         47.43         4.77 o
   4   5   3          5.11          2.31         2.63 o
   5   5   3       1584.88       1633.98        38.78 o
   6   5   3        375.67        352.63        16.59 o
   7   5   3          0.18          3.30         9.50 o
   8   5   3         40.38         33.06        10.62 o
  -7   6   3         83.30         89.48        17.71 o
  -6   6   3         58.80         54.49        40.11 o
  -5   6   3         18.77         14.72         6.87 o
  -4   6   3        212.03        203.49        15.47 o
  -3   6   3         14.69         20.11         5.01 o
  -2   6   3         42.56         46.93         6.10 o
  -1   6   3        515.42        502.21        18.56 o
   0   6   3        622.65        573.05        26.52 o
   1   6   3        111.83        128.03         5.91 o
   2   6   3         52.03         51.37         4.14 o
   3   6   3        926.18        887.52        23.21 o
   4   6   3        188.91        185.31        12.31 o
   5   6   3        397.71        379.08        24.32 o
   6   6   3         39.97         49.08         8.00 o
   7   6   3          0.01          3.87         8.69 o
   8   6   3         33.99         35.08        12.59 o
  -6   7   3          0.37          0.49         5.33 o
  -5   7   3          0.23          1.86         4.16 o
  -4   7   3          4.92          3.67         3.95 o
  -3   7   3         36.76         37.03         7.81 o
  -2   7   3         77.02         80.52         8.67 o
  -1   7   3          8.84          7.58         2.69 o
   0   7   3         46.55         41.95         4.65 o
   1   7   3        698.49        760.81        16.74 o
   2   7   3        152.77        149.13         6.51 o
   3   7   3        252.35        254.03        12.69 o
   4   7   3        162.82        161.29        12.70 o
   5   7   3         80.94         62.04         8.82 o
   6   7   3         38.59         29.70         8.36 o
   7   7   3        142.99        133.73        19.06 o
  -6   8   3         27.60         15.65        17.63 o
  -5   8   3          1.93          2.89         4.68 o
  -4   8   3         98.97        105.52        11.27 o
  -3   8   3          9.10         10.93         5.74 o
  -2   8   3        150.91        150.42        18.51 o
  -1   8   3        178.11        181.74        11.49 o
   0   8   3        560.17        551.28        14.06 o
   1   8   3       1109.85       1157.49        21.86 o
   2   8   3         13.31         16.84         3.35 o
   3   8   3        434.03        436.41        20.01 o
   4   8   3         23.03         23.55         6.26 o
   5   8   3         21.78         24.05         6.35 o
   6   8   3         12.78         16.26         7.01 o
   7   8   3        353.27        315.07        24.95 o
  -5   9   3         17.48         15.20         6.36 o
  -4   9   3         29.88         23.59         6.39 o
  -3   9   3         40.11         36.64         6.82 o
  -2   9   3        343.94        338.19        20.10 o
  -1   9   3        262.95        302.37        20.70 o
   0   9   3        685.27        732.02        40.53 o
   1   9   3        232.84        217.15        15.89 o
   2   9   3        418.76        457.70        27.92 o
   3   9   3         11.19         14.90         4.85 o
   4   9   3         72.26         69.09         8.87 o
   5   9   3        289.63        295.75        16.14 o
   6   9   3        131.48        123.79        13.89 o
  -4  10   3         53.05         45.75         9.33 o
  -3  10   3        107.18        114.85        12.77 o
  -2  10   3         29.40         25.20         6.83 o
  -1  10   3          4.51          5.43         4.50 o
   0  10   3         27.80         34.25         7.34 o
   1  10   3        289.35        268.28        23.11 o
   2  10   3        306.65        314.95        15.68 o
   3  10   3        466.11        431.78        18.49 o
   4  10   3         92.21        108.65        11.36 o
   5  10   3        113.71         98.86        10.67 o
  -3  11   3         71.81         85.82        21.07 o
  -2  11   3         69.73         76.83        19.79 o
  -1  11   3        147.33        130.12        20.99 o
   0  11   3        288.65        319.73        31.22 o
   1  11   3         65.29         62.04        16.92 o
   2  11   3         17.81         23.71        13.91 o
   3  11   3        235.97        228.62        30.35 o
   4  11   3        500.44        546.50        46.88 o
   5  11   3          0.03          1.99         7.78 o
  -2  12   3          3.61          1.40         8.10 o
  -1  12   3          4.63         10.78        13.32 o
   0  12   3         20.54         26.23        14.56 o
   1  12   3        160.07        146.59        24.28 o
   2  12   3        282.15        281.03        34.27 o
   3  12   3         59.71         48.23        16.02 o
  -2 -11   4         37.53         46.16        11.60 o
  -1 -11   4        206.36        243.91        20.05 o
   0 -11   4        253.24        235.43        21.51 o
   1 -11   4         98.06        102.92        15.90 o
   2 -11   4        156.14        131.37        16.01 o
  -3 -10   4        196.87        184.61        17.62 o
  -2 -10   4         17.13         16.07         8.05 o
  -1 -10   4         79.54         73.57        12.78 o
   0 -10   4         10.35          8.58         7.66 o
   1 -10   4         82.51         65.09        12.51 o
   2 -10   4          0.08          0.40         5.57 o
   3 -10   4          0.10          1.85         5.39 o
   4 -10   4        111.37         83.34        12.96 o
  -4  -9   4         14.10         18.55         8.28 o
  -3  -9   4         35.58         37.24         9.58 o
  -2  -9   4         10.22         12.59         6.97 o
  -1  -9   4          2.87          2.71         5.51 o
   0  -9   4          4.59          5.10         5.78 o
   1  -9   4         93.61         82.57        12.46 o
   2  -9   4         28.87         23.00         9.87 o
   3  -9   4        197.59        219.21        20.85 o
   4  -9   4        253.29        262.43        27.53 o
   5  -9   4         59.54         55.46        11.01 o
  -5  -8   4        119.77        110.34        13.26 o
  -4  -8   4        142.00        140.23        19.36 o
  -3  -8   4        173.58        166.13        15.16 o
  -2  -8   4        174.45        159.99        14.18 o
  -1  -8   4        142.37        141.29        13.41 o
   0  -8   4          0.02          2.67         5.70 o
   1  -8   4        361.24        371.35        29.35 o
   2  -8   4        589.58        613.06        28.05 o
   3  -8   4         17.85         19.09         8.67 o
   4  -8   4        255.44        239.70        18.61 o
   5  -8   4         94.05         95.07        12.96 o
   6  -8   4        243.05        257.50        36.75 o
  -6  -7   4        187.85        199.60        26.10 o
  -5  -7   4        612.90        638.62        35.61 o
  -4  -7   4         56.41         55.62         9.34 o
  -3  -7   4         73.14         77.73        10.43 o
  -2  -7   4        196.82        182.90        15.46 o
  -1  -7   4        131.08        154.94        12.70 o
   0  -7   4        557.78        594.97        25.13 o
   1  -7   4         65.63         55.03         8.41 o
   2  -7   4        447.61        447.27        23.33 o
   3  -7   4          5.33          3.33         6.15 o
   4  -7   4        609.59        580.97        28.10 o
   5  -7   4         34.54         31.72        11.23 o
   6  -7   4          1.25          2.58         6.08 o
  -6  -6   4         85.32         85.87        16.89 o
  -5  -6   4        152.34        151.64        14.91 o
  -4  -6   4        368.68        358.31        18.18 o
  -3  -6   4        241.88        251.06        17.78 o
  -2  -6   4        808.42        837.56        26.46 o
  -1  -6   4       1288.33       1292.58        34.64 o
   0  -6   4        596.66        530.21        19.71 o
   1  -6   4        311.71        298.51        15.52 o
   2  -6   4          4.43          5.88         5.68 o
   3  -6   4         33.09         44.61         8.78 o
   4  -6   4        150.10        146.03        17.15 o
   5  -6   4          4.07          2.01         4.66 o
   6  -6   4         18.58         18.51         7.28 o
   7  -6   4          6.57         12.47        13.88 o
  -7  -5   4         21.34         22.54        13.87 o
  -6  -5   4         91.40        101.67        21.46 o
  -5  -5   4          6.71          6.08         4.44 o
  -4  -5   4         54.48         57.76         8.53 o
  -3  -5   4        214.76        201.50        15.32 o
  -2  -5   4         37.60         47.97         7.13 o
  -1  -5   4       1542.44       1500.35       119.34 o
   0  -5   4        179.88        169.85        11.40 o
   1  -5   4         21.80         27.33         6.77 o
   2  -5   4          2.98          4.06         4.47 o
   3  -5   4        224.76        205.38        13.48 o
   4  -5   4        321.75        339.09        18.46 o
   5  -5   4         28.11         26.73         7.33 o
   6  -5   4          0.03          2.13         3.32 o
   7  -5   4        116.68        113.07        21.63 o
  -7  -4   4         27.24         31.85        15.07 o
  -6  -4   4         54.33         51.01        13.71 o
  -5  -4   4          3.73          4.96         4.45 o
  -4  -4   4        825.15        823.16        24.91 o
  -3  -4   4       2469.08       2593.16        58.11 o
  -2  -4   4       1566.29       1529.42       168.89 o
  -1  -4   4          9.33         14.60         4.75 o
   0  -4   4         81.07         99.49         8.84 o
   1  -4   4        296.71        353.37        15.53 o
   2  -4   4        180.03        203.43        12.96 o
   3  -4   4          0.08          0.41         4.16 o
   4  -4   4        247.82        247.25        14.35 o
   5  -4   4        138.06        146.01        13.26 o
   6  -4   4        221.71        217.63        13.93 o
   7  -4   4        486.79        470.59        37.73 o
   8  -4   4          2.84          4.48         9.88 o
  -7  -3   4        170.84        175.44        24.57 o
  -6  -3   4        253.51        272.38        26.23 o
  -5  -3   4        335.00        327.99        21.00 o
  -4  -3   4        232.94        208.06        11.84 o
  -3  -3   4         41.08         52.94         7.16 o
  -2  -3   4        771.60        845.68        25.24 o
  -1  -3   4        602.24        691.75        37.29 o
   0  -3   4        211.14        205.23        11.10 o
   1  -3   4        513.92        515.21        16.61 o
   2  -3   4       3612.31       3849.40       177.89 o
   3  -3   4       1684.58       1943.49        46.67 o
   4  -3   4         24.43         33.88         6.44 o
   5  -3   4        141.54        167.06        18.10 o
   6  -3   4         16.96         10.99         5.21 o
   7  -3   4          0.36          6.93        13.24 o
   8  -3   4         65.15         52.22        15.52 o
  -7  -2   4          7.26          9.97         9.68 o
  -6  -2   4         29.08         43.14        13.49 o
  -5  -2   4       1058.95       1079.00        39.27 o
  -4  -2   4         91.78         86.17         5.56 o
  -3  -2   4          7.39          5.83         2.65 o
  -2  -2   4          0.03          1.83         2.75 o
  -1  -2   4        150.56        175.46         7.79 o
   0  -2   4       1891.79       2002.16        62.19 o
   1  -2   4         21.10         23.44         2.90 o
   2  -2   4          5.00          6.06         2.53 o
   3  -2   4        144.35        150.84         9.37 o
   4  -2   4        209.26        217.92         8.93 o
   5  -2   4       1208.93       1210.30        45.54 o
   6  -2   4        245.09        242.90        16.63 o
   7  -2   4         55.82         45.59        13.97 o
   8  -2   4        193.67        167.98        37.66 o
  -7  -1   4        373.39        392.64        39.84 o
  -6  -1   4        120.21        133.88        18.21 o
  -5  -1   4        123.32        117.05        13.76 o
  -4  -1   4         14.08         20.57         2.81 o
  -3  -1   4        277.25        333.99        18.51 o
  -2  -1   4        124.12        124.53         6.09 o
  -1  -1   4         72.87         54.94         3.80 o
   0  -1   4       1684.94       1462.28       130.35 o
   1  -1   4        349.51        368.19        10.17 o
   2  -1   4        424.19        448.98        14.26 o
   3  -1   4       3045.20       3064.65        43.88 o
   4  -1   4        456.48        454.12        12.73 o
   5  -1   4         53.27         53.57         5.05 o
   6  -1   4          0.02          0.09         1.61 o
   7  -1   4        376.79        380.06        30.12 o
   8  -1   4         11.71         20.87        30.16 o
  -7   0   4          0.14          5.54         8.30 o
  -6   0   4        324.29        344.86        26.58 o
  -5   0   4        171.09        168.51        25.25 o
  -4   0   4         11.88         13.32         2.85 o
  -3   0   4        958.19       1059.09        42.77 o
  -2   0   4       1093.16       1089.32        21.30 o
  -1   0   4        378.78        391.85         8.35 o
   0   0   4        184.99        186.11         6.38 o
   1   0   4       1901.32       1867.60        25.64 o
   2   0   4        194.35        206.70         5.94 o
   3   0   4         94.55        110.18         5.04 o
   4   0   4        458.36        462.59        12.47 o
   5   0   4        548.43        556.07        12.82 o
   6   0   4          0.22          0.96         2.00 o
   7   0   4        736.76        681.47        47.50 o
   8   0   4         13.32          6.61         9.45 o
  -7   1   4         88.59         86.36        16.26 o
  -6   1   4        199.67        215.39        21.50 o
  -5   1   4         51.82         49.17         4.02 o
  -4   1   4         50.70         48.47         3.62 o
  -3   1   4        218.02        204.59         9.06 o
  -2   1   4        823.97        775.55        23.51 o
  -1   1   4       1009.08        959.10        13.75 o
   0   1   4         28.93         28.43         2.51 o
   1   1   4        221.19        215.38         9.70 o
   2   1   4       1530.53       1418.09        15.34 o
   3   1   4        746.44        764.92        27.81 o
   4   1   4        163.38        169.94         7.55 o
   5   1   4         24.54         21.25         3.06 o
   6   1   4        191.09        194.53        12.05 o
   7   1   4        654.50        677.85        37.86 o
   8   1   4        378.45        400.75        39.56 o
  -7   2   4         41.68         27.36        43.35 o
  -6   2   4          0.86          4.31         9.88 o
  -5   2   4         34.94         27.80         2.68 o
  -4   2   4        728.56        810.68        40.64 o
  -3   2   4        517.17        526.04        29.24 o
  -2   2   4        699.11        650.20        33.08 o
  -1   2   4         39.06         28.29         3.02 o
   0   2   4        696.68        683.81        10.77 o
   1   2   4         63.70         83.15         3.25 o
   2   2   4       2830.92       2829.66        63.29 o
   3   2   4        238.35        236.56         6.85 o
   4   2   4          7.40         12.15         3.01 o
   5   2   4        126.14        125.19         6.08 o
   6   2   4       2011.73       2033.76        58.26 o
   7   2   4         10.54          5.02        18.90 o
   8   2   4         26.47         33.63        40.62 o
  -7   3   4        316.44        366.35        33.22 o
  -6   3   4        278.84        304.73        24.33 o
  -5   3   4         39.76         40.28         5.54 o
  -4   3   4         21.05         24.37         3.30 o
  -3   3   4          3.23          3.01         1.80 o
  -2   3   4       3244.58       3337.42        58.81 o
  -1   3   4        843.97        833.49        29.13 o
   0   3   4          4.08          6.95         1.36 o
   1   3   4        209.30        171.71        10.19 o
   2   3   4       3990.10       4380.57        66.07 o
   3   3   4        163.45        157.19         5.88 o
   4   3   4       1348.34       1299.19        25.07 o
   5   3   4        578.96        573.90        14.37 o
   6   3   4        728.26        751.81        27.45 o
   7   3   4          7.72          5.20        16.21 o
   8   3   4         22.22         26.56        11.85 o
  -7   4   4         47.48         30.43        11.69 o
  -6   4   4         58.93         41.91        31.83 o
  -5   4   4         25.55         27.10         4.89 o
  -4   4   4        208.02        182.58        23.12 o
  -3   4   4        126.32        123.29        11.23 o
  -2   4   4        144.44        163.85         9.50 o
  -1   4   4        154.34        179.57         9.49 o
   0   4   4        127.23        116.99         3.63 o
   1   4   4       2111.59       2368.24        67.77 o
   2   4   4       2136.26       2058.14        29.95 o
   3   4   4          0.58          3.62         2.47 o
   4   4   4        100.06        103.97         9.55 o
   5   4   4        283.15        276.78        12.71 o
   6   4   4         26.03         25.86         5.18 o
   7   4   4          2.68          2.54         6.61 o
   8   4   4          0.14          0.66         4.78 o
  -7   5   4         71.28         44.02        54.68 o
  -6   5   4         53.43         49.89        16.35 o
  -5   5   4         13.46          9.83         4.60 o
  -4   5   4          7.94          8.96         6.35 o
  -3   5   4          0.02          0.81         1.76 o
  -2   5   4          2.48          1.54         1.77 o
  -1   5   4        548.74        588.13        14.08 o
   0   5   4        401.32        342.40         9.75 o
   1   5   4       2024.05       2156.95        64.91 o
   2   5   4       1413.73       1565.94        29.10 o
   3   5   4       1384.98       1298.67        36.18 o
   4   5   4       1046.92       1037.39        22.89 o
   5   5   4         29.55         34.50         8.82 o
   6   5   4          7.06          7.40         4.41 o
   7   5   4         10.03         13.83         8.41 o
   8   5   4        130.68        121.92        17.40 o
  -6   6   4         70.00         61.19        26.80 o
  -5   6   4         17.55         14.45        13.73 o
  -4   6   4        216.99        227.95        18.65 o
  -3   6   4         18.04         19.73         6.48 o
  -2   6   4          5.14          4.92         3.59 o
  -1   6   4        231.42        224.54         8.08 o
   0   6   4        101.13         92.85         4.75 o
   1   6   4       3538.19       3547.10        83.11 o
   2   6   4         80.56         54.56         4.34 o
   3   6   4        392.19        394.78        10.60 o
   4   6   4          6.70         12.37         5.75 o
   5   6   4          7.77          8.45         6.20 o
   6   6   4        479.31        435.95        21.37 o
   7   6   4         14.77         16.89         9.01 o
   8   6   4         17.69         11.40         8.96 o
  -6   7   4          7.87          9.40        11.21 o
  -5   7   4         10.52          3.90         9.33 o
  -4   7   4         25.78         20.52        13.91 o
  -3   7   4        176.02        188.74        15.04 o
  -2   7   4       1534.32       1528.47        81.35 o
  -1   7   4        545.77        591.11        17.93 o
   0   7   4         97.81        102.11         4.94 o
   1   7   4         12.07         13.59         2.88 o
   2   7   4          0.64          0.64         1.73 o
   3   7   4          1.93          2.32         2.30 o
   4   7   4          6.00          7.34         5.96 o
   5   7   4         35.60         48.89         7.93 o
   6   7   4        453.45        432.10        18.98 o
   7   7   4         76.82        102.25        15.55 o
  -5   8   4          0.45          1.68         2.61 o
  -4   8   4        214.54        193.14        15.76 o
  -3   8   4          2.72          4.38         6.99 o
  -2   8   4        542.80        649.14        38.98 o
  -1   8   4        139.36        156.57        15.84 o
   0   8   4         95.53         93.49         5.55 o
   1   8   4         41.39         27.48        10.03 o
   2   8   4        210.72        218.07         7.38 o
   3   8   4        553.94        565.32        22.72 o
   4   8   4        241.34        227.94        13.34 o
   5   8   4        396.97        393.33        20.00 o
   6   8   4         13.78         15.92         7.33 o
   7   8   4         44.66         45.48        12.28 o
  -5   9   4         13.15          9.78        18.30 o
  -4   9   4          0.28          3.37         3.96 o
  -3   9   4        340.79        317.38        28.40 o
  -2   9   4         55.25         51.72         7.86 o
  -1   9   4          0.33          2.03         3.81 o
   0   9   4         17.73         12.99         5.25 o
   1   9   4         60.71         12.63        18.25 o
   2   9   4         10.37         12.08         4.33 o
   3   9   4         79.45         89.80         8.78 o
   4   9   4         24.42         35.24         8.52 o
   5   9   4         26.98         17.36         5.75 o
   6   9   4          0.02          0.74         3.03 o
  -4  10   4          5.46          9.60         9.54 o
  -3  10   4        129.07        126.15        13.21 o
  -2  10   4          5.48          9.68         5.28 o
  -1  10   4          1.71          3.19         4.30 o
   0  10   4        269.29        279.15        13.94 o
   1  10   4        744.05        788.03        45.68 o
   2  10   4        413.19        398.03        32.49 o
   3  10   4         14.87          6.36         9.22 o
   4  10   4          0.00          2.39         7.65 o
   5  10   4         51.62         50.89        14.03 o
   6  10   4        330.42        367.35        31.44 o
  -3  11   4          0.68          2.89         7.23 o
  -2  11   4         28.66         29.33        14.54 o
  -1  11   4        191.95        205.99        27.22 o
   0  11   4         65.60         72.70        20.37 o
   1  11   4        155.50        148.70        24.81 o
   2  11   4         34.06         52.17        16.48 o
   3  11   4         46.87         45.23        18.08 o
   4  11   4         74.10         85.72        19.69 o
   5  11   4        211.00        247.27        27.78 o
  -1  12   4         35.85         51.66        17.57 o
   0  12   4         48.34         51.56        16.51 o
   1  12   4         12.06         10.84        10.37 o
   2  12   4         91.11        100.97        20.65 o
   3  12   4         78.35         96.83        22.74 o
  -1 -11   5         13.66         16.92         8.23 o
   0 -11   5          7.16          8.28         6.71 o
   1 -11   5          2.27          5.57         5.84 o
  -3 -10   5          1.20          3.21         5.71 o
  -2 -10   5        146.03        151.53        16.60 o
  -1 -10   5         15.59         14.72        11.15 o
   0 -10   5         13.90         17.83         9.75 o
   1 -10   5        565.53        522.58        33.01 o
   2 -10   5         48.23         57.56        11.93 o
   3 -10   5        182.41        188.46        17.96 o
  -4  -9   5         41.81         41.17         9.80 o
  -3  -9   5          1.85          4.36         5.96 o
  -2  -9   5          1.23          6.50         6.75 o
  -1  -9   5          0.17          3.95         6.48 o
   0  -9   5         86.18         81.83        12.58 o
   1  -9   5         39.95         47.27         9.89 o
   2  -9   5          1.08          1.99         6.01 o
   3  -9   5         11.45          8.82         7.54 o
   4  -9   5         59.81         58.02        11.96 o
   5  -9   5          2.75          3.51         6.52 o
  -5  -8   5        160.88        166.30        14.82 o
  -4  -8   5          3.91          4.08         4.94 o
  -3  -8   5          0.01          5.13         6.15 o
  -2  -8   5        174.93        163.94        14.82 o
  -1  -8   5         76.20         87.63        11.56 o
   0  -8   5       1787.20       1486.52       131.68 o
   1  -8   5          0.05          2.94         5.86 o
   2  -8   5         69.52         68.66        10.69 o
   3  -8   5          1.38          3.74         6.34 o
   4  -8   5         53.54         41.33        10.34 o
   5  -8   5        158.64        156.25        16.17 o
   6  -8   5          5.60          4.88         5.06 o
  -5  -7   5         71.20         72.35        10.69 o
  -4  -7   5        427.74        413.63        20.58 o
  -3  -7   5        146.00        133.58        13.35 o
  -2  -7   5        252.52        247.89        16.92 o
  -1  -7   5          2.20          2.92         6.39 o
   0  -7   5         39.33         48.21         9.11 o
   1  -7   5         59.18         53.57         9.12 o
   2  -7   5        307.89        316.81        23.86 o
   3  -7   5        133.21        138.35        14.14 o
   4  -7   5         26.02         30.01         9.17 o
   5  -7   5         23.77         20.47         8.51 o
   6  -7   5         13.03         11.99         6.62 o
  -6  -6   5        353.02        335.14        29.98 o
  -5  -6   5         38.66         43.96         8.75 o
  -4  -6   5        238.88        234.49        15.62 o
  -3  -6   5        351.57        343.42        24.27 o
  -2  -6   5         57.50         53.18         9.68 o
  -1  -6   5        162.33        155.23        13.10 o
   0  -6   5        184.31        193.47        14.34 o
   1  -6   5        496.88        493.44        21.92 o
   2  -6   5          3.54          3.99         5.36 o
   3  -6   5        686.16        742.53        31.89 o
   4  -6   5         40.75         49.42         9.36 o
   5  -6   5          6.38          9.47         6.15 o
   6  -6   5         34.22         35.03         8.90 o
   7  -6   5         77.97         90.85        22.56 o
  -6  -5   5         14.44         26.36        14.79 o
  -5  -5   5        781.61        839.76        27.21 o
  -4  -5   5        113.19        108.46        10.71 o
  -3  -5   5         32.24         39.40         7.48 o
  -2  -5   5         68.51         70.70         8.93 o
  -1  -5   5         44.39         60.08         8.09 o
   0  -5   5        248.50        286.60        15.22 o
   1  -5   5          0.09          4.41         5.59 o
   2  -5   5         38.50         41.49         8.08 o
   3  -5   5        510.39        522.39        44.75 o
   4  -5   5        232.77        227.57        17.16 o
   5  -5   5        248.87        251.81        17.63 o
   6  -5   5        590.65        664.52        84.84 o
   7  -5   5          3.71          7.81        17.25 o
  -7  -4   5        341.97        317.10        31.03 o
  -6  -4   5          1.87          2.16         7.74 o
  -5  -4   5         79.76         85.98         9.97 o
  -4  -4   5        201.27        148.53        13.73 o
  -3  -4   5        127.79        126.15        10.59 o
  -2  -4   5        400.25        409.04        16.60 o
  -1  -4   5         76.39        103.42        10.03 o
   0  -4   5         53.15         62.59         8.14 o
   1  -4   5        234.06        244.70        14.40 o
   2  -4   5          4.88          4.63         4.71 o
   3  -4   5        156.16        161.60        11.44 o
   4  -4   5        660.79        638.40        23.75 o
   5  -4   5        144.68        160.66        14.32 o
   6  -4   5         17.18         24.10         6.80 o
   7  -4   5          4.91          4.70         9.54 o
   8  -4   5         34.03         37.99        16.72 o
  -7  -3   5        194.65        171.64        23.23 o
  -6  -3   5        339.63        353.52        29.55 o
  -5  -3   5         32.87         30.82         6.25 o
  -4  -3   5         57.69         57.47         7.67 o
  -3  -3   5          0.22          0.58         3.95 o
  -2  -3   5        530.84        616.75        42.65 o
  -1  -3   5        277.92        291.62        14.17 o
   0  -3   5         53.27         57.48         7.41 o
   1  -3   5         50.09         53.45         7.04 o
   2  -3   5       1318.11       1316.73        65.33 o
   3  -3   5        797.98        854.23        37.60 o
   4  -3   5        314.21        311.62        15.01 o
   5  -3   5        887.91        943.51        27.17 o
   6  -3   5        117.69        112.67        10.26 o
   7  -3   5         49.32         40.71        41.14 o
  -7  -2   5          2.32          6.42         9.39 o
  -6  -2   5        372.83        370.12        30.36 o
  -5  -2   5         18.53         27.62         5.40 o
  -4  -2   5        194.87        190.54        10.87 o
  -3  -2   5        218.68        242.66        12.73 o
  -2  -2   5        102.20        104.55         9.35 o
  -1  -2   5        585.20        695.55        20.23 o
   0  -2   5        955.35        986.82        22.96 o
   1  -2   5        500.99        463.28        15.39 o
   2  -2   5        796.46        734.16        29.47 o
   3  -2   5         77.47         55.11         6.72 o
   4  -2   5         12.90         11.10         4.97 o
   5  -2   5        225.63        218.03        17.28 o
   6  -2   5        131.60        124.29        11.51 o
   7  -2   5         89.69         79.51        16.70 o
   8  -2   5        207.24        205.85        28.48 o
  -7  -1   5         37.33         29.68        13.90 o
  -6  -1   5          6.31          9.13         8.72 o
  -5  -1   5        417.70        355.23        21.62 o
  -4  -1   5        165.28        152.16         7.19 o
  -3  -1   5        138.12        150.48         8.77 o
  -2  -1   5        330.68        350.37        18.14 o
  -1  -1   5        233.72        211.35         8.02 o
   0  -1   5         76.38         96.65         4.96 o
   1  -1   5       2386.67       2315.20        27.28 o
   2  -1   5       1507.21       1660.48        30.43 o
   3  -1   5        471.95        565.98        18.23 o
   4  -1   5       2099.29       2247.66        49.30 o
   5  -1   5         32.57         36.60         4.42 o
   6  -1   5        233.95        233.08        16.70 o
   7  -1   5        249.09        256.62        26.97 o
   8  -1   5        309.84        296.09        34.04 o
  -7   0   5          9.76          9.70        12.14 o
  -6   0   5         76.94         77.75        17.69 o
  -5   0   5          0.28          1.21         3.17 o
  -4   0   5          0.47          3.67         3.34 o
  -3   0   5        150.91        119.45        13.06 o
  -2   0   5       1312.16       1366.36        23.85 o
  -1   0   5       1724.44       1605.53        28.69 o
   0   0   5       4223.43       4184.92       100.33 o
   1   0   5       1514.48       1521.48        23.42 o
   2   0   5         32.73         29.33         3.09 o
   3   0   5        509.52        527.31        13.24 o
   4   0   5         59.55         58.94         5.00 o
   5   0   5        476.27        409.23        15.46 o
   6   0   5        409.52        417.45        20.44 o
   7   0   5         26.30         26.61        31.10 o
   8   0   5          0.74          2.13         5.20 o
  -7   1   5          1.53         -0.04         8.32 o
  -6   1   5        263.35        262.08        25.60 o
  -5   1   5         40.55         32.19         5.58 o
  -4   1   5        169.47        174.11         8.01 o
  -3   1   5        865.38        933.29        20.19 o
  -2   1   5       3082.30       3146.47        65.98 o
  -1   1   5        245.08        302.37        13.56 o
   0   1   5        415.97        411.96        14.69 o
   1   1   5        184.82        191.63         5.38 o
   2   1   5         45.92         66.67         3.87 o
   3   1   5       2684.99       2845.90        35.65 o
   4   1   5        416.19        404.87        13.56 o
   5   1   5        201.26        198.81         8.06 o
   6   1   5         32.43         34.40         5.14 o
   7   1   5        129.26        129.32        22.20 o
   8   1   5        130.27        108.55        32.36 o
  -7   2   5          1.11          5.54         8.04 o
  -6   2   5        107.95        102.15        15.78 o
  -5   2   5         68.41         70.58         6.33 o
  -4   2   5        231.44        220.02        27.39 o
  -3   2   5        600.76        609.39        25.00 o
  -2   2   5       1706.99       1788.66        39.35 o
  -1   2   5        607.77        610.21        17.38 o
   0   2   5       1583.59       1605.62        21.19 o
   1   2   5          1.41          1.99         1.54 o
   2   2   5         20.93         15.47         2.09 o
   3   2   5       1695.24       1657.71        32.98 o
   4   2   5        490.90        420.69        12.81 o
   5   2   5        356.68        357.59        11.58 o
   6   2   5        292.06        271.26        16.28 o
   7   2   5        132.37        107.06        35.30 o
   8   2   5          2.60          2.88         5.41 o
  -7   3   5          0.64          7.49        11.22 o
  -6   3   5         22.40         27.58        11.70 o
  -5   3   5        248.62        253.80        11.75 o
  -4   3   5        126.42        139.84         7.51 o
  -3   3   5       2884.24       2729.60        77.40 o
  -2   3   5        473.34        434.50        21.08 o
  -1   3   5          5.73          5.41         1.95 o
   0   3   5       2662.84       2741.93        54.45 o
   1   3   5       2004.51       1851.02        52.46 o
   2   3   5       1223.05       1219.45        41.93 o
   3   3   5        877.87        914.35        17.48 o
   4   3   5         27.76         26.23         5.46 o
   5   3   5         94.69        108.12         9.86 o
   6   3   5        312.37        319.23        20.31 o
   7   3   5         11.66          6.88        13.66 o
   8   3   5          4.49          2.10         5.07 o
  -7   4   5        212.23        237.07        26.62 o
  -6   4   5          0.09          6.34         7.37 o
  -5   4   5         73.68         66.05        10.68 o
  -4   4   5          0.25          1.74         2.89 o
  -3   4   5        141.27        123.95        35.75 o
  -2   4   5         21.54         15.33         3.40 o
  -1   4   5       1636.08       1483.54        88.70 o
   0   4   5        278.17        242.51         8.66 o
   1   4   5        858.86        778.03        34.33 o
   2   4   5        597.32        553.52        26.02 o
   3   4   5        767.67        821.30        18.90 o
   4   4   5        822.48        839.10        23.95 o
   5   4   5         11.05          8.33         4.39 o
   6   4   5        198.08        178.13        17.93 o
   7   4   5        311.58        276.15        22.40 o
   8   4   5          0.06          4.87         7.07 o
  -5   5   5        129.41        128.99        10.21 o
  -4   5   5        138.25        143.90        14.03 o
  -3   5   5         40.58         45.94         6.77 o
  -2   5   5          4.79          3.56         2.86 o
  -1   5   5       2403.48       2543.12       112.26 o
   0   5   5        269.20        248.02        10.45 o
   1   5   5       1303.78       1495.62        59.46 o
   2   5   5          8.25          5.06         1.28 o
   3   5   5         47.92         43.07         4.09 o
   4   5   5        154.63        123.41         8.30 o
   5   5   5         33.67         24.91         7.30 o
   6   5   5         11.51         28.20         5.31 o
   7   5   5          0.17          3.73         5.85 o
   8   5   5          1.06          0.10         6.55 o
  -6   6   5         21.81         12.16        22.63 o
  -5   6   5         22.51         27.63         6.65 o
  -4   6   5          0.11          1.54         2.80 o
  -3   6   5        644.97        651.90        31.35 o
  -2   6   5        347.38        347.23        18.82 o
  -1   6   5        227.00        215.00        20.90 o
   0   6   5        413.73        420.62         9.14 o
   1   6   5         45.73         37.68         9.92 o
   2   6   5         18.70         17.13         2.08 o
   3   6   5         80.38         72.24         4.57 o
   4   6   5        401.17        432.12        17.44 o
   5   6   5         26.23         23.85         6.32 o
   6   6   5         56.21         53.55         8.16 o
   7   6   5         45.79         43.66        11.05 o
   8   6   5       1023.26       1204.62        48.94 o
  -6   7   5        108.76         96.17        16.58 o
  -5   7   5        193.03        151.97        16.41 o
  -4   7   5        137.43        130.05        11.33 o
  -3   7   5        108.68        128.12        14.29 o
  -2   7   5         51.16         44.70        11.77 o
  -1   7   5        265.79        296.10        10.71 o
   0   7   5        345.55        358.94         7.17 o
   1   7   5         64.65         50.12        14.32 o
   2   7   5          4.24          3.14         1.78 o
   3   7   5         55.94         47.44         4.03 o
   4   7   5          6.92          4.69         3.46 o
   5   7   5        123.74        125.35        12.22 o
   6   7   5        367.49        419.88        18.20 o
   7   7   5         92.86        112.38        16.44 o
  -5   8   5          6.45          4.78         5.23 o
  -4   8   5         32.73         35.73         8.96 o
  -3   8   5         11.20          7.49         8.25 o
  -2   8   5         30.39         29.04         5.88 o
  -1   8   5          6.39          7.86         2.83 o
   0   8   5         86.08         93.18         4.55 o
   1   8   5        285.73        277.28         6.89 o
   2   8   5         30.69         30.63         3.57 o
   3   8   5         77.56         80.43         7.68 o
   4   8   5         67.63         83.34         8.11 o
   5   8   5        520.23        477.65        18.32 o
   6   8   5         49.25         42.21         7.97 o
   7   8   5        246.72        276.25        22.94 o
  -5   9   5          0.00          0.71         3.17 o
  -4   9   5          8.95          8.91        10.71 o
  -3   9   5          9.74         11.45         6.11 o
  -2   9   5        167.20        161.88        13.23 o
  -1   9   5          0.30          0.69         2.19 o
   0   9   5        202.73        250.48        40.77 o
   1   9   5        129.33        138.10        10.76 o
   2   9   5         12.11          7.72         2.80 o
   3   9   5        220.34        236.50        23.95 o
   4   9   5        418.51        418.44        16.38 o
   5   9   5        135.72        150.21        28.77 o
   6   9   5          0.53          2.38         6.07 o
  -4  10   5          0.37          2.11         3.09 o
  -3  10   5        143.51        130.96        20.93 o
  -2  10   5        119.29        136.49        19.37 o
  -1  10   5         27.12         26.55        12.43 o
   0  10   5        466.61        458.77        34.85 o
   1  10   5        562.56        576.91        38.20 o
   2  10   5         49.06         51.56        17.22 o
   3  10   5         84.37         85.82        17.31 o
   4  10   5        132.47        108.75        18.03 o
   5  10   5         29.81         23.46        34.06 o
   6  10   5         52.52         46.49        51.44 o
  -3  11   5          1.73          1.90         7.07 o
  -2  11   5          9.75         13.37        13.80 o
  -1  11   5         29.47         40.84        15.22 o
   0  11   5        221.60        206.62        26.09 o
   1  11   5        174.28        202.28        25.88 o
   2  11   5         11.88         12.26         9.32 o
   3  11   5        180.39        176.70        26.34 o
   4  11   5         23.81         19.55        11.91 o
   5  11   5          0.88          0.27         9.86 o
  -1  12   5          1.53          4.07         9.54 o
   0  12   5         85.21         88.01        22.38 o
   1  12   5         33.04         28.48        15.74 o
   2  12   5         38.91         42.70        15.37 o
   3  12   5         13.63          8.78        13.87 o
  -2 -10   6          6.19          6.59         7.96 o
  -1 -10   6         12.14          9.03         7.34 o
   0 -10   6         24.12         22.66         9.64 o
   1 -10   6         65.16         57.14        12.05 o
   2 -10   6        160.45        168.21        19.85 o
   3 -10   6        147.96        113.48        70.42 o
  -3  -9   6         44.81         44.17         9.79 o
  -2  -9   6        652.76        638.27        37.69 o
  -1  -9   6         63.72         52.10        13.19 o
   0  -9   6        224.53        206.75        17.40 o
   1  -9   6          0.93          3.83         6.13 o
   2  -9   6        154.86        142.13        16.77 o
   3  -9   6         22.33         27.84         8.95 o
   4  -9   6         60.75         64.02        12.56 o
  -4  -8   6        108.59        115.23        13.84 o
  -3  -8   6         55.27         47.13         9.74 o
  -2  -8   6        185.91        183.01        27.18 o
  -1  -8   6        121.94        135.47        13.92 o
   0  -8   6        331.54        323.95        20.11 o
   1  -8   6        420.59        466.81        23.64 o
   2  -8   6         47.58         43.32        10.23 o
   3  -8   6          0.44          2.84         6.43 o
   4  -8   6         68.56         65.71        12.01 o
   5  -8   6         13.61          9.94         6.71 o
  -5  -7   6         11.50         10.12         9.79 o
  -4  -7   6         98.04         87.16        12.59 o
  -3  -7   6        288.72        252.35        17.81 o
  -2  -7   6          2.58          7.77         8.15 o
  -1  -7   6        211.34        210.84        16.25 o
   0  -7   6         23.24         26.95         8.31 o
   1  -7   6          1.09          3.02         5.41 o
   2  -7   6        139.59        125.39        13.00 o
   3  -7   6         86.84         75.64        12.22 o
   4  -7   6          1.13          2.63         5.55 o
   5  -7   6        244.60        286.45        19.34 o
   6  -7   6         58.58         68.80        11.44 o
  -5  -6   6         49.23         60.51        11.74 o
  -4  -6   6         19.36         16.43         6.51 o
  -3  -6   6        152.24        161.81        13.52 o
  -2  -6   6        469.95        450.21        29.07 o
  -1  -6   6        220.13        205.68        16.51 o
   0  -6   6         20.51         20.59         7.97 o
   1  -6   6          0.55          1.32         4.90 o
   2  -6   6          1.50          2.45         6.00 o
   3  -6   6       2513.09       2767.66        74.83 o
   4  -6   6          3.04          1.79         4.96 o
   5  -6   6        308.80        306.21        19.24 o
   6  -6   6        138.63        138.11        15.01 o
   7  -6   6        195.06        198.05        28.10 o
  -6  -5   6         45.74         36.24        13.47 o
  -5  -5   6       1256.29       1293.01        33.95 o
  -4  -5   6         19.48         23.45         7.05 o
  -3  -5   6         75.60         65.40         9.75 o
  -2  -5   6          0.10          3.44         6.46 o
  -1  -5   6          1.62          1.59         5.09 o
   0  -5   6          2.85          6.89         6.29 o
   1  -5   6        349.38        364.02        17.45 o
   2  -5   6        178.48        172.20        13.05 o
   3  -5   6       1016.33       1008.43        30.90 o
   4  -5   6          1.38          1.86         5.89 o
   5  -5   6         14.32         12.25         5.89 o
   6  -5   6         23.12         24.32         7.99 o
   7  -5   6          2.63          3.77         9.86 o
  -6  -4   6          0.97          3.21         8.38 o
  -5  -4   6        384.60        390.75        18.16 o
  -4  -4   6         50.23         39.56         9.47 o
  -3  -4   6        130.22        123.89        12.02 o
  -2  -4   6          9.85          6.81         5.37 o
  -1  -4   6        215.81        251.83        19.36 o
   0  -4   6        261.93        248.36        13.79 o
   1  -4   6          4.65          5.73         5.61 o
   2  -4   6        905.18        876.82        72.45 o
   3  -4   6         28.05         37.93         8.44 o
   4  -4   6          9.28          9.32         6.55 o
   5  -4   6         14.52         19.45         6.85 o
   6  -4   6        219.79        204.87        14.35 o
   7  -4   6         25.39         30.66        14.23 o
  -6  -3   6        246.27        237.01        30.11 o
  -5  -3   6         57.06         63.21         8.43 o
  -4  -3   6          0.16          0.44         3.82 o
  -3  -3   6         20.62         18.84         6.07 o
  -2  -3   6        291.98        287.61        14.24 o
  -1  -3   6         86.52         83.19        10.42 o
   0  -3   6       1671.37       1638.19        68.20 o
   1  -3   6       1730.47       1774.34        44.07 o
   2  -3   6       1084.26       1070.02        31.24 o
   3  -3   6        108.70        109.98        10.87 o
   4  -3   6        123.12        122.24        11.30 o
   5  -3   6        336.25        328.82        17.07 o
   6  -3   6        250.75        221.99        14.22 o
   7  -3   6        113.00        127.36        21.11 o
   8  -3   6        168.12        140.90        25.76 o
  -7  -2   6          3.43         11.81        13.17 o
  -6  -2   6         57.40         43.35        15.54 o
  -5  -2   6        117.48         97.96         8.70 o
  -4  -2   6         39.59         39.45         6.62 o
  -3  -2   6        126.24        124.41        10.17 o
  -2  -2   6       2022.60       2183.42        48.69 o
  -1  -2   6        959.56        862.06        30.43 o
   0  -2   6          6.59          8.84         5.24 o
   1  -2   6         88.55         96.95        10.01 o
   2  -2   6         13.62         14.68         5.42 o
   3  -2   6         17.49         16.91         6.13 o
   4  -2   6          4.05          5.70         5.16 o
   5  -2   6         76.02         73.45         8.47 o
   6  -2   6         74.64         75.47         8.64 o
   7  -2   6         65.91         41.14        53.81 o
   8  -2   6         74.27         60.19        18.92 o
  -7  -1   6         43.22         42.73        15.49 o
  -6  -1   6          1.60          3.20         8.15 o
  -5  -1   6        401.51        390.92        15.01 o
  -4  -1   6        142.72        137.61        12.92 o
  -3  -1   6        748.72        710.57        40.09 o
  -2  -1   6       1093.73       1150.17        31.18 o
  -1  -1   6        464.66        468.43        16.37 o
   0  -1   6        349.55        365.43        14.10 o
   1  -1   6        284.56        301.09        13.09 o
   2  -1   6        203.01        229.05        11.87 o
   3  -1   6        871.74       1023.46        29.18 o
   4  -1   6        730.43        797.74        25.38 o
   5  -1   6         39.80         50.30         7.43 o
   6  -1   6         16.49         13.76         4.91 o
   7  -1   6         24.41         26.77        13.64 o
   8  -1   6         58.32         75.99        17.33 o
  -7   0   6        109.59         89.81        18.10 o
  -6   0   6        142.58        121.51        18.48 o
  -5   0   6        380.74        402.91        15.94 o
  -4   0   6        618.54        626.07        26.23 o
  -3   0   6        308.58        313.92        13.11 o
  -2   0   6         36.95         44.71         6.01 o
  -1   0   6        817.40        836.89        34.83 o
   0   0   6          0.14          2.82         2.79 o
   1   0   6       1986.32       2115.80        70.07 o
   2   0   6        728.38        725.91        20.90 o
   3   0   6        118.68        118.37         9.09 o
   4   0   6        564.18        605.84        20.84 o
   5   0   6         86.90         83.26        10.86 o
   6   0   6         94.36         85.81        10.51 o
   7   0   6        307.10        294.68        26.59 o
   8   0   6         34.75         38.12        32.27 o
  -7   1   6         83.95         94.75        18.58 o
  -6   1   6        546.62        593.04        35.89 o
  -5   1   6         76.78         85.93         7.47 o
  -4   1   6        105.39         98.39         6.30 o
  -3   1   6        165.12        151.47         7.35 o
  -2   1   6        491.33        533.80        18.06 o
  -1   1   6         78.27         76.80         7.85 o
   0   1   6         30.65         27.94         3.36 o
   1   1   6          4.01          5.59         2.48 o
   2   1   6       1390.99       1480.81        24.66 o
   3   1   6         27.50         25.74         3.67 o
   4   1   6       2671.45       2828.63        44.06 o
   5   1   6       1821.31       1897.62        98.09 o
   6   1   6         15.66         12.69         4.57 o
   7   1   6        674.24        724.77        39.50 o
   8   1   6         65.91         66.40        25.81 o
  -7   2   6         23.91         14.11        10.25 o
  -6   2   6        103.73        109.63        16.81 o
  -5   2   6        268.93        288.27        12.81 o
  -4   2   6         50.18         51.57         5.84 o
  -3   2   6       1021.54        867.23        27.28 o
  -2   2   6        812.41        835.48        25.32 o
  -1   2   6          2.24          2.68         2.56 o
   0   2   6       2963.52       3100.56        92.21 o
   1   2   6        162.23        122.24         7.48 o
   2   2   6         35.46         33.12         3.33 o
   3   2   6         92.95         85.76         5.68 o
   4   2   6         73.35         82.12         7.98 o
   5   2   6          6.54          8.72         4.39 o
   6   2   6        454.70        450.99        27.87 o
   7   2   6          6.72         10.44         8.29 o
   8   2   6          0.01          2.57         5.75 o
  -7   3   6        123.13        144.50        20.84 o
  -6   3   6          7.44         12.50        12.46 o
  -5   3   6          0.20          0.66         1.63 o
  -4   3   6        384.80        423.79        37.02 o
  -3   3   6         15.47         23.18         4.78 o
  -2   3   6       1084.87       1056.91        40.36 o
  -1   3   6          3.25          7.85         3.18 o
   0   3   6        170.02        193.25         7.86 o
   1   3   6       1020.77       1003.61        28.29 o
   2   3   6        337.28        359.25         8.61 o
   3   3   6        863.19        900.92        19.34 o
   4   3   6        756.96        753.74        32.35 o
   5   3   6        623.38        628.01        20.87 o
   6   3   6        502.16        478.62        28.37 o
   7   3   6        127.57        120.75        17.96 o
   8   3   6         81.32         92.96        17.32 o
  -6   4   6          6.75          7.29         9.53 o
  -5   4   6          1.69          1.41         3.53 o
  -4   4   6         17.28         15.34         5.03 o
  -3   4   6        468.87        472.76        19.34 o
  -2   4   6        201.32        208.33        13.76 o
  -1   4   6         25.81         36.43         3.44 o
   0   4   6         74.49         77.52         3.91 o
   1   4   6          0.46          2.71         5.70 o
   2   4   6        366.39        305.92        19.29 o
   3   4   6        148.22        147.45         7.25 o
   4   4   6          0.68          1.80         2.63 o
   5   4   6        120.99        110.73         8.99 o
   6   4   6        306.17        300.02        14.80 o
   7   4   6        207.58        232.68        22.07 o
   8   4   6        160.23        166.15        20.77 o
  -6   5   6         40.43         37.38        11.86 o
  -5   5   6        755.33        775.68        22.04 o
  -4   5   6         12.84         16.59         5.71 o
  -3   5   6        240.65        227.74        11.90 o
  -2   5   6         70.98         78.43         6.98 o
  -1   5   6         22.63         22.23         3.44 o
   0   5   6       2022.82       2114.78        49.67 o
   1   5   6         69.63         73.27        13.12 o
   2   5   6        113.48        155.33        15.83 o
   3   5   6        116.57        113.59         6.29 o
   4   5   6         23.34         21.95         3.58 o
   5   5   6        372.92        390.17        17.58 o
   6   5   6        708.40        712.49        20.85 o
   7   5   6        261.57        261.65        21.88 o
   8   5   6         85.42         91.78        15.73 o
  -6   6   6         33.19         33.60        10.86 o
  -5   6   6         59.05         73.67         8.41 o
  -4   6   6         81.59         79.16        12.39 o
  -3   6   6        338.78        321.18        25.98 o
  -2   6   6         49.94         51.23        10.09 o
  -1   6   6         59.14         56.98         4.04 o
   0   6   6          0.85          1.58         5.07 o
   1   6   6         15.48         11.14        10.18 o
   2   6   6         12.58         25.09        28.84 o
   3   6   6          9.07         14.59         2.41 o
   4   6   6        729.12        782.53        16.20 o
   5   6   6        766.38        727.36        39.72 o
   6   6   6         45.49         51.89         9.08 o
   7   6   6         41.44         40.37         7.95 o
   8   6   6         44.43         40.49        12.60 o
  -5   7   6         25.94         23.22        33.72 o
  -4   7   6         27.50         27.63         6.49 o
  -3   7   6        130.27        128.57        11.60 o
  -2   7   6        170.30        162.60        13.38 o
  -1   7   6         55.41         54.80         5.18 o
   0   7   6         72.60         72.79         2.97 o
   1   7   6         29.19         31.71        12.44 o
   2   7   6        121.51        114.27        16.35 o
   3   7   6         57.99         51.94         3.51 o
   4   7   6        636.65        640.91        37.04 o
   5   7   6        322.20        310.92        15.66 o
   6   7   6          0.75          2.60         3.71 o
   7   7   6          0.00          2.00         4.67 o
  -5   8   6         65.82         73.02        13.78 o
  -4   8   6        210.59        202.94        16.87 o
  -3   8   6          0.99          2.38         3.94 o
  -2   8   6         11.99          8.10         6.08 o
  -1   8   6         24.35         27.24         9.00 o
   0   8   6        200.22        201.27         9.50 o
   1   8   6        791.39        816.29        48.79 o
   2   8   6       1352.93       1420.24        72.39 o
   3   8   6        534.71        557.19        32.63 o
   4   8   6        294.20        254.46        11.68 o
   5   8   6        100.06         74.56         8.64 o
   6   8   6          7.12          5.04         4.73 o
  -4   9   6         47.11         27.72        12.81 o
  -3   9   6        222.07        201.10        27.35 o
  -2   9   6          2.37          3.02         8.54 o
  -1   9   6        249.87        261.90        26.70 o
   0   9   6        757.09        772.36        44.83 o
   1   9   6        106.67        110.15        19.30 o
   2   9   6         11.42         15.04        10.67 o
   3   9   6          0.52          4.75        14.81 o
   4   9   6         99.29         82.90        20.31 o
   5   9   6         49.48         40.48        17.70 o
   6   9   6         32.07         24.00        25.60 o
  -3  10   6          9.66         10.40        19.74 o
  -2  10   6          1.65          2.24        11.18 o
  -1  10   6         35.59         45.02        14.59 o
   0  10   6        630.13        671.33        42.10 o
   1  10   6         13.46         15.87        13.30 o
   2  10   6         82.09         52.75        15.85 o
   3  10   6         19.09         10.19        13.98 o
   4  10   6         13.93         16.30        21.03 o
   5  10   6          0.95          1.93         6.26 o
  -2  11   6        127.05        112.85        20.39 o
  -1  11   6        597.81        612.02        49.15 o
   0  11   6         88.22         87.13        18.37 o
   1  11   6          1.31          3.44         9.10 o
   2  11   6         12.27         27.34        14.47 o
   3  11   6        103.90         95.94        20.26 o
   4  11   6         66.96         82.04        16.64 o
  -1  12   6        328.77        285.70        30.71 o
   0  12   6        173.34        166.91        26.09 o
   1  12   6          1.37          1.21         8.65 o
   2  12   6         94.68         74.89        18.61 o
   3  12   6        341.01        352.66        33.71 o
  -1 -10   7         65.64         65.58        11.65 o
   0 -10   7        143.50        173.52        17.93 o
   1 -10   7         69.39         71.33        12.74 o
   2 -10   7         25.65         35.78        11.95 o
  -3  -9   7         29.55         26.85         9.35 o
  -2  -9   7         26.14         26.55         9.46 o
  -1  -9   7        297.42        273.73        28.25 o
   0  -9   7         24.15         13.54         7.22 o
   1  -9   7         14.99         10.64         6.67 o
   2  -9   7          9.72          9.67         6.89 o
   3  -9   7         43.23         43.88        11.31 o
   4  -9   7         69.15         67.87        12.08 o
  -4  -8   7        142.95        139.68        15.49 o
  -3  -8   7        122.94        119.86        14.64 o
  -2  -8   7        217.26        200.66        17.01 o
  -1  -8   7        149.89        148.68        15.49 o
   0  -8   7          4.11          3.90         6.19 o
   1  -8   7          8.40          8.82         8.54 o
   2  -8   7         80.17         81.42        13.17 o
   3  -8   7        200.99        209.60        18.25 o
   4  -8   7        194.34        188.44        19.32 o
   5  -8   7          2.31          0.90         5.13 o
  -4  -7   7        324.07        326.74        23.03 o
  -3  -7   7          7.11          3.31         6.32 o
  -2  -7   7        215.31        174.31        17.08 o
  -1  -7   7        273.62        222.88        18.69 o
   0  -7   7         84.97         79.94        11.57 o
   1  -7   7        324.12        298.43        18.74 o
   2  -7   7         16.39         11.35         7.76 o
   3  -7   7          5.65          8.33         6.23 o
   4  -7   7        159.58        156.71        15.92 o
   5  -7   7        181.09        171.62        17.48 o
   6  -7   7         17.22         16.24         7.47 o
  -5  -6   7          6.53          8.59         5.84 o
  -4  -6   7        268.16        255.91        17.36 o
  -3  -6   7         21.22         21.34         7.70 o
  -2  -6   7         10.78         12.15         6.50 o
  -1  -6   7         42.52         47.65         8.96 o
   0  -6   7          9.18          9.54         5.51 o
   1  -6   7        356.42        370.09        22.14 o
   2  -6   7         90.79         81.75        11.73 o
   3  -6   7        121.16        103.31        12.30 o
   4  -6   7        133.86        120.68        25.51 o
   5  -6   7         16.74         21.41         8.05 o
   6  -6   7          5.77          8.42         6.61 o
  -5  -5   7         24.31         31.36         8.09 o
  -4  -5   7          1.21          0.28         4.44 o
  -3  -5   7        266.90        250.83        15.99 o
  -2  -5   7         68.58         69.60        10.33 o
  -1  -5   7        278.67        271.62        16.57 o
   0  -5   7        773.90        753.12        25.89 o
   1  -5   7        495.09        462.36        21.28 o
   2  -5   7         27.28         22.73         6.36 o
   3  -5   7          9.46          6.28         6.20 o
   4  -5   7        638.09        680.80        27.73 o
   5  -5   7        104.84         99.66        16.42 o
   6  -5   7        106.26         88.93        11.36 o
   7  -5   7          0.02          6.41        16.45 o
  -6  -4   7          2.25          4.43        11.97 o
  -5  -4   7         79.43         63.49         9.08 o
  -4  -4   7         14.63         17.17         7.03 o
  -3  -4   7          2.79          2.38         4.87 o
  -2  -4   7        596.27        656.47        23.72 o
  -1  -4   7        479.06        458.16        20.25 o
   0  -4   7          1.13          3.35         4.59 o
   1  -4   7        423.66        371.42        61.91 o
   2  -4   7       2386.54       2486.93       119.16 o
   3  -4   7        136.47        153.77        13.99 o
   4  -4   7         97.79        100.52        12.01 o
   5  -4   7        103.23        104.86        10.93 o
   6  -4   7         22.87         17.62         5.96 o
   7  -4   7         45.96         41.74        17.34 o
  -6  -3   7          0.21         -0.46         8.24 o
  -5  -3   7          9.53         10.36         6.19 o
  -4  -3   7       1241.46       1365.82        47.12 o
  -3  -3   7        687.38        747.13        29.78 o
  -2  -3   7          0.19          1.71         4.85 o
  -1  -3   7         90.69        101.64         9.81 o
   0  -3   7          0.23          1.84         5.51 o
   1  -3   7         61.86         64.03         8.79 o
   2  -3   7         27.52         35.76         7.04 o
   3  -3   7          1.42          1.26         4.97 o
   4  -3   7          5.02          4.36         4.94 o
   5  -3   7         45.22         43.46         8.61 o
   6  -3   7        297.28        313.42        17.30 o
   7  -3   7         59.08         76.94        19.79 o
   8  -3   7        143.33        146.26        24.73 o
  -6  -2   7        116.51        101.85        19.20 o
  -5  -2   7          3.36          1.90         3.04 o
  -4  -2   7          1.09          2.11         3.93 o
  -3  -2   7        409.31        389.24        17.21 o
  -2  -2   7         10.51         14.94         5.22 o
  -1  -2   7        431.21        422.73        17.66 o
   0  -2   7       1087.87       1104.20        31.32 o
   1  -2   7         49.61         46.80         6.92 o
   2  -2   7        798.52        858.84        26.49 o
   3  -2   7          3.39          1.62         4.10 o
   4  -2   7         57.79         68.77         8.62 o
   5  -2   7        247.88        238.70        16.70 o
   6  -2   7        230.33        234.50        14.86 o
   7  -2   7         91.65         95.34        18.58 o
   8  -2   7        109.31        103.62        20.92 o
  -6  -1   7        313.52        327.54        35.66 o
  -5  -1   7        637.05        673.36        21.29 o
  -4  -1   7         96.90         75.30         8.55 o
  -3  -1   7        102.62        112.57         9.98 o
  -2  -1   7         16.73         22.47         6.12 o
  -1  -1   7        367.29        395.30        19.15 o
   0  -1   7        210.27        232.95        13.97 o
   1  -1   7        591.00        669.26        22.02 o
   2  -1   7          7.91         12.36         4.59 o
   3  -1   7        397.89        169.20        16.05 o
   4  -1   7        835.56        890.99        26.42 o
   5  -1   7        969.35        960.03        30.79 o
   6  -1   7        132.69        162.12        11.88 o
   7  -1   7          1.33          2.52         8.88 o
   8  -1   7          0.29          4.63        12.58 o
  -6   0   7         20.08         11.01        11.77 o
  -5   0   7         81.86         74.13         8.31 o
  -4   0   7         70.82         73.71         7.94 o
  -3   0   7         48.71         45.19         6.64 o
  -2   0   7         98.36         82.50         8.48 o
  -1   0   7         53.55         58.45         7.41 o
   0   0   7        227.08        254.77        12.02 o
   1   0   7        884.65       1026.44        38.63 o
   2   0   7       2905.53       2929.51       121.41 o
   3   0   7        118.35        104.13         9.32 o
   4   0   7        336.83        333.87        14.83 o
   5   0   7        193.67        195.28        12.72 o
   6   0   7         84.42         86.96        12.58 o
   7   0   7          8.51         10.14         4.32 o
   8   0   7         29.96         23.15        19.47 o
  -6   1   7          1.97          7.50        11.14 o
  -5   1   7         70.75         75.86         7.56 o
  -4   1   7         70.71         73.44         7.57 o
  -3   1   7          4.38          2.47         4.34 o
  -2   1   7        371.39        372.76        15.70 o
  -1   1   7        431.49        444.99        16.48 o
   0   1   7          2.17          5.44         2.46 o
   1   1   7         32.01         21.29         3.24 o
   2   1   7       2347.43       2516.00        43.96 o
   3   1   7        824.22        839.11        24.85 o
   4   1   7         76.11         73.72         7.69 o
   5   1   7         20.13         21.59         5.55 o
   6   1   7         63.68         49.11         7.22 o
   7   1   7          5.21          6.22         5.11 o
   8   1   7         39.14         27.84        27.80 o
  -6   2   7         43.33         50.41        13.42 o
  -5   2   7          2.00          1.72         3.40 o
  -4   2   7        442.69        411.64        24.83 o
  -3   2   7       1255.14       1375.96        33.00 o
  -2   2   7         19.23         19.62         4.63 o
  -1   2   7        293.18        332.97        10.51 o
   0   2   7         24.22         14.43         2.64 o
   1   2   7       2733.23       2845.59        90.42 o
   2   2   7        104.51         91.40         9.98 o
   3   2   7         18.60         14.98         3.13 o
   4   2   7          9.81          6.45         3.42 o
   5   2   7        128.42        140.66        10.32 o
   6   2   7        348.46        373.24        23.62 o
   7   2   7        727.35        730.86        38.86 o
   8   2   7         58.98         66.82        22.87 o
  -6   3   7          3.77          3.55         6.72 o
  -5   3   7         18.15         17.14         4.77 o
  -4   3   7         99.80        105.22        10.48 o
  -3   3   7       2109.93       2295.13       111.55 o
  -2   3   7        597.88        594.00        24.66 o
  -1   3   7        716.63        729.65        22.91 o
   0   3   7        215.77        171.00         7.39 o
   1   3   7        121.46        109.54        10.05 o
   2   3   7        558.49        564.48        16.83 o
   3   3   7          7.73          9.39         2.47 o
   4   3   7         36.25         31.39         5.41 o
   5   3   7        970.88        925.57        27.34 o
   6   3   7          7.95          5.04         3.98 o
   7   3   7         59.19         64.81        11.98 o
   8   3   7         49.60         45.69        34.81 o
  -6   4   7          1.07          1.47         7.41 o
  -5   4   7          0.46          2.71         3.01 o
  -4   4   7        456.89        432.82        18.30 o
  -3   4   7        458.12        445.41        34.11 o
  -2   4   7        338.04        324.33        13.78 o
  -1   4   7        190.18        200.11        10.95 o
   0   4   7        504.28        533.77        11.89 o
   1   4   7        239.29        259.86         7.65 o
   2   4   7        208.62        216.88         5.91 o
   3   4   7         26.74         29.17         3.78 o
   4   4   7        375.34        399.18        15.48 o
   5   4   7       1722.65       1804.86        55.20 o
   6   4   7        299.80        272.77        14.76 o
   7   4   7         47.38         41.17         7.15 o
   8   4   7         84.85         75.68        36.98 o
  -6   5   7          1.44          2.64         8.73 o
  -5   5   7         12.51         19.77        10.72 o
  -4   5   7        824.14        934.20        87.44 o
  -3   5   7        317.47        291.38        22.86 o
  -2   5   7        215.66        207.91        14.81 o
  -1   5   7         26.38         32.47         4.01 o
   1   5   7        561.87        587.75        32.72 o
   3   5   7        486.11        442.64        11.22 o
   4   5   7        363.70        341.58        12.94 o
   5   5   7         21.05         20.23         4.78 o
   6   5   7         14.23         11.06         3.78 o
   7   5   7         51.66         59.62         7.36 o
   8   5   7         28.05         28.31         9.66 o
  -5   6   7          0.32         -0.18         5.18 o
  -4   6   7        152.94        172.17        11.69 o
  -3   6   7         75.95         78.39         8.14 o
  -2   6   7         65.05         68.13         7.36 o
  -1   6   7        256.78        266.22         9.78 o
   0   6   7       1094.97       1108.26        59.76 o
   1   6   7        665.74        670.50        43.96 o
   2   6   7        486.44        463.59        29.54 o
   3   6   7        883.42        893.99        20.90 o
   4   6   7         16.03         15.57         4.70 o
   5   6   7          2.32          8.12         3.79 o
   6   6   7        132.26        107.72         9.08 o
   7   6   7          4.32          5.17         3.62 o
   8   6   7         64.56         69.89        13.31 o
  -5   7   7        462.47        467.41        35.79 o
  -4   7   7          0.03          3.60         3.77 o
  -3   7   7         12.46         12.24         4.77 o
  -2   7   7          9.09          9.98         4.39 o
  -1   7   7         34.82         34.66         3.57 o
   0   7   7        830.99        842.60        43.59 o
   1   7   7        275.71        270.21        23.10 o
   2   7   7        340.89        377.49        42.69 o
   3   7   7         80.98         76.13         9.41 o
   4   7   7         94.95         76.28         6.93 o
   5   7   7        117.33         87.76         8.39 o
   6   7   7        118.48        124.10        10.05 o
   7   7   7         52.42         36.80         6.47 o
  -5   8   7         75.98         50.35        11.59 o
  -4   8   7         31.03         27.50         6.86 o
  -3   8   7         78.77         73.89         8.05 o
  -2   8   7        354.89        341.69        13.50 o
  -1   8   7        212.97        194.79        16.16 o
   0   8   7        193.31        200.59        29.84 o
   1   8   7        226.97        207.55        34.78 o
   2   8   7         74.78         65.05        16.87 o
   3   8   7          7.25          4.26         8.12 o
   4   8   7          3.27          3.10         7.90 o
   5   8   7        161.30        180.52        27.95 o
   6   8   7         84.71        127.91        18.89 o
   7   8   7          7.32          7.51         6.06 o
  -4   9   7          0.78          0.79         4.29 o
  -3   9   7         20.65         21.40        28.14 o
  -2   9   7         73.30         65.87        26.02 o
  -1   9   7        287.84        296.55        27.76 o
   0   9   7         30.06         35.23        14.43 o
   1   9   7        174.53        168.10        48.48 o
   2   9   7         51.76         49.37        18.52 o
   3   9   7         18.75         12.16        22.24 o
   4   9   7        384.15        361.78        37.45 o
   5   9   7          3.87          2.73         7.08 o
   6   9   7         14.20         14.44        22.77 o
  -3  10   7        165.19        176.29        21.58 o
  -2  10   7         16.61         20.46        18.72 o
  -1  10   7         49.01         46.40        13.45 o
   0  10   7         10.15          2.81         8.39 o
   1  10   7        125.40        134.40        25.25 o
   2  10   7        103.03         96.97        34.98 o
   3  10   7         76.75         64.00        30.25 o
   4  10   7         19.67         15.98        18.69 o
   5  10   7         31.79         15.79        26.37 o
  -2  11   7         31.12         28.20        23.28 o
  -1  11   7         47.91         40.34        31.71 o
   0  11   7        131.96        143.15        33.73 o
   1  11   7         68.05         68.28        27.93 o
   2  11   7          2.52          3.24        12.57 o
   3  11   7         84.70         52.54        59.02 o
   4  11   7         22.02         10.47        16.88 o
   0  12   7         31.27         22.81        40.94 o
   1  12   7         33.35         26.94        34.66 o
   2  12   7          7.10          1.53        10.57 o
  -2  -9   8         31.80         28.07        10.54 o
  -1  -9   8          0.02          2.28         6.30 o
   0  -9   8         58.95         63.27        12.28 o
   1  -9   8          8.98          6.08         9.77 o
   2  -9   8         83.91         77.99        13.19 o
   3  -9   8          1.80          5.47         6.67 o
  -3  -8   8         15.81         12.21         8.10 o
  -2  -8   8         13.81         14.64         8.98 o
  -1  -8   8          6.82          6.90         6.26 o
   0  -8   8          4.90          7.25         7.23 o
   1  -8   8         66.75         60.11        11.50 o
   2  -8   8         42.75         49.27        10.90 o
   3  -8   8        217.00        212.89        20.92 o
   4  -8   8         75.66         73.70        13.02 o
  -4  -7   8          4.56          2.90         5.04 o
  -3  -7   8         40.80         39.10        10.12 o
  -2  -7   8         20.42         24.32        11.10 o
  -1  -7   8       1112.33       1060.27        34.03 o
   0  -7   8         73.52         82.89        13.12 o
   1  -7   8         85.26         88.40        12.58 o
   2  -7   8         12.42         14.83         8.40 o
   3  -7   8          4.79          3.83         6.28 o
   4  -7   8         25.17         35.37         9.62 o
   5  -7   8         29.14         31.20        10.80 o
  -4  -6   8         34.15         36.61         9.89 o
  -3  -6   8        139.40        137.63        16.60 o
  -2  -6   8         22.30         19.29         7.52 o
  -1  -6   8          5.59          8.06         8.52 o
   0  -6   8         45.37         42.82         9.07 o
   1  -6   8        176.68        186.32        16.18 o
   2  -6   8        666.20        607.63        26.60 o
   3  -6   8         68.39         53.56        10.01 o
   4  -6   8         37.43         34.82         9.36 o
   5  -6   8          0.26          0.90         8.78 o
   6  -6   8        126.58        120.47        13.67 o
  -5  -5   8         19.71         12.68         8.58 o
  -4  -5   8        149.36        130.39        13.31 o
  -3  -5   8         86.16         92.32        11.66 o
  -2  -5   8        342.77        348.45        20.17 o
  -1  -5   8         61.66         66.04         9.94 o
   0  -5   8       1600.13       1705.83        56.61 o
   1  -5   8        694.90        683.52        30.11 o
   2  -5   8        276.16        257.38        19.49 o
   3  -5   8          1.53          5.17         6.43 o
   4  -5   8          0.98          2.44         5.73 o
   5  -5   8          2.21          5.18         5.66 o
   6  -5   8        148.77        151.01        15.66 o
   7  -5   8        204.50        246.35        31.57 o
  -5  -4   8        213.96        193.62        25.22 o
  -4  -4   8         43.80         45.55         9.06 o
  -3  -4   8        119.31        122.49        12.20 o
  -2  -4   8         44.25         44.77         8.62 o
  -1  -4   8         14.27         17.67         8.13 o
   0  -4   8          2.50          0.20         4.95 o
   1  -4   8          4.04          1.50         5.95 o
   2  -4   8        695.72        668.86        26.79 o
   3  -4   8         55.51         72.56        11.74 o
   4  -4   8        179.25        183.20        17.09 o
   5  -4   8         79.97         78.69        10.75 o
   6  -4   8         75.63         81.74        10.48 o
   7  -4   8        253.70        254.43        36.34 o
  -6  -3   8        275.29        257.84        29.20 o
  -5  -3   8         55.49         42.49         7.95 o
  -4  -3   8          5.69          6.34         5.70 o
  -3  -3   8         85.74         80.55        10.91 o
  -2  -3   8          1.25          4.43         5.39 o
  -1  -3   8        686.87        715.30        24.93 o
   0  -3   8        415.54        398.76        18.24 o
   1  -3   8        100.75        106.67        10.20 o
   2  -3   8         16.74         21.23         6.99 o
   3  -3   8       1085.94       1163.93        57.29 o
   4  -3   8        297.31        312.44        18.97 o
   5  -3   8        582.59        544.83        31.32 o
   6  -3   8         45.61         41.86         9.12 o
   7  -3   8         20.43         28.70        15.17 o
  -6  -2   8         13.76         16.69        13.36 o
  -5  -2   8         84.40         87.12        10.07 o
  -4  -2   8        246.24        262.78        15.55 o
  -3  -2   8         51.31         61.43         9.95 o
  -2  -2   8          5.93          6.40         6.18 o
  -1  -2   8        247.99        217.68        15.08 o
   0  -2   8        426.69        429.26        18.31 o
   1  -2   8         11.53         10.98         5.47 o
   2  -2   8         72.18         69.70         8.34 o
   3  -2   8        774.17        764.94        25.84 o
   4  -2   8        272.97        253.36        14.76 o
   5  -2   8          9.42          9.93         6.11 o
   6  -2   8          8.29          6.77         6.03 o
   7  -2   8        134.34        119.75        13.28 o
   8  -2   8         13.04         19.19        12.38 o
  -6  -1   8         57.65         57.98        16.84 o
  -5  -1   8         61.75         71.51         8.61 o
  -4  -1   8        241.22        265.02        14.93 o
  -3  -1   8         40.55         45.40         7.18 o
  -2  -1   8          0.50          0.71         3.44 o
  -1  -1   8        573.95        605.96        19.45 o
   0  -1   8        313.82        315.33        16.11 o
   1  -1   8        214.99        194.43        16.70 o
   2  -1   8       1538.16       1592.63        89.27 o
   3  -1   8        387.92        411.89        17.61 o
   4  -1   8          0.08          1.59         4.48 o
   5  -1   8        334.90        318.22        18.14 o
   6  -1   8          6.17          7.73         5.75 o
   7  -1   8          3.86          6.00         4.92 o
   8  -1   8        158.89        165.07        24.32 o
  -6   0   8         15.70         24.87        13.01 o
  -5   0   8         48.43         48.69         7.43 o
  -4   0   8          0.61          3.59         4.51 o
  -3   0   8        416.94        421.48        19.91 o
  -2   0   8        667.77        681.54        22.63 o
  -1   0   8          2.95          6.22         4.00 o
   0   0   8       1831.45       1891.95        95.10 o
   1   0   8        736.15        776.17        29.47 o
   2   0   8          3.18          5.88         3.47 o
   3   0   8        350.32        366.18        16.35 o
   4   0   8         55.34         58.20         7.89 o
   5   0   8         12.28          9.87         5.45 o
   6   0   8        157.06        159.82        12.92 o
   7   0   8        420.40        439.25        18.88 o
   8   0   8        148.48        154.07        23.43 o
  -6   1   8          0.10          4.04         7.92 o
  -5   1   8          1.08          1.53         3.91 o
  -4   1   8         50.16         44.15         7.33 o
  -3   1   8        102.67        114.85        10.91 o
  -2   1   8       1841.41       2007.29       106.04 o
  -1   1   8        951.20        972.27        29.22 o
   0   1   8         73.99         58.81         6.79 o
   1   1   8        195.65        201.56         9.06 o
   2   1   8        261.91        251.18        12.61 o
   3   1   8         83.47         81.43         9.31 o
   4   1   8          3.93          4.28         5.49 o
   5   1   8         63.53         56.55         7.65 o
   6   1   8         47.19         58.26         8.17 o
   7   1   8          1.22          1.02         4.35 o
   8   1   8         22.15         14.25        11.08 o
  -6   2   8          9.13          7.72         8.14 o
  -5   2   8         20.19         15.38         8.88 o
  -4   2   8          0.78          2.12         3.79 o
  -3   2   8       1279.08       1322.87        42.90 o
  -2   2   8          1.44          5.99         5.87 o
  -1   2   8        191.62        197.16        11.61 o
   0   2   8          5.31          2.71         2.37 o
   1   2   8          0.00          0.77         1.34 o
   2   2   8        333.77        349.80        10.79 o
   3   2   8        279.10        278.94        13.33 o
   4   2   8        107.36        100.59         9.13 o
   5   2   8        221.76        243.18        16.48 o
   6   2   8       1414.31       1443.03        39.33 o
   7   2   8          0.08          3.11         3.94 o
   8   2   8        343.90        355.80        34.81 o
  -6   3   8         10.55         11.39         9.12 o
  -5   3   8        102.22        119.75        17.02 o
  -4   3   8        154.66        152.37        11.39 o
  -3   3   8        318.38        328.28        15.63 o
  -2   3   8        497.09        568.29        81.73 o
  -1   3   8         31.28         27.61         4.70 o
   0   3   8         16.56         15.45         2.78 o
   1   3   8        212.72        202.81        10.23 o
   2   3   8        481.28        461.10        11.51 o
   3   3   8       1521.18       1513.64        27.91 o
   4   3   8        700.01        694.28        22.17 o
   5   3   8       1511.57       1514.70        47.63 o
   6   3   8        153.98        158.98        11.57 o
   7   3   8        250.67        216.55        13.53 o
   8   3   8        102.32         81.36        14.99 o
  -6   4   8         48.25         48.75        14.39 o
  -5   4   8          5.95          4.48         6.78 o
  -4   4   8       1752.27       2082.89       104.25 o
  -3   4   8        297.07        293.04        19.49 o
  -2   4   8         16.40         11.99         4.22 o
  -1   4   8         17.32         22.86         3.55 o
   0   4   8        922.09        993.52        19.29 o
   1   4   8        717.84        632.71        50.15 o
   2   4   8        197.42        202.54         7.06 o
   3   4   8        469.88        448.92        23.82 o
   4   4   8        224.33        227.17        11.77 o
   5   4   8         59.73         56.80         9.81 o
   6   4   8          5.36          1.00         3.09 o
   7   4   8        266.61        257.49        14.73 o
   8   4   8         15.63          5.37         8.98 o
  -5   5   8         81.61         69.75        13.91 o
  -4   5   8        226.56        220.17        13.51 o
  -3   5   8          0.69          1.26         2.64 o
  -2   5   8        242.51        246.41        15.17 o
  -1   5   8          2.12          4.18         1.72 o
   0   5   8         16.38         15.81         1.79 o
   1   5   8        346.19        273.61        22.43 o
   2   5   8        239.95        263.81        21.77 o
   3   5   8         40.61         38.19         3.83 o
   4   5   8        259.56        259.18         8.68 o
   5   5   8         23.88         28.76         6.47 o
   6   5   8         49.49         57.39        20.77 o
   7   5   8          0.13          0.51         3.12 o
   8   5   8          0.83          2.65         4.76 o
  -5   6   8        148.51        156.27        20.44 o
  -4   6   8          0.74          1.38         2.38 o
  -3   6   8         25.31         20.51         5.74 o
  -2   6   8         70.03         68.06         7.43 o
  -1   6   8        808.73        818.19        39.32 o
   0   6   8          0.20          6.09        10.57 o
   3   6   8        524.08        534.98        25.71 o
   4   6   8        120.81        115.33         9.61 o
   5   6   8         57.18         50.44         6.83 o
   6   6   8         36.38         27.90         5.38 o
   7   6   8          6.06          7.17         4.43 o
  -5   7   8         55.60         45.63        12.83 o
  -4   7   8        141.64        126.62        12.18 o
  -3   7   8        112.19         94.25         9.20 o
  -2   7   8         22.39         34.08         5.73 o
  -1   7   8         18.80         21.93         3.69 o
   0   7   8         30.60         39.61        17.13 o
   1   7   8         71.43         72.91        19.55 o
   2   7   8        436.35        415.26        32.14 o
   3   7   8        319.73        326.31        33.64 o
   5   7   8          0.06          1.85         6.92 o
   6   7   8         47.43         43.71        11.01 o
   7   7   8        235.73        242.04        22.78 o
  -4   8   8         99.11         99.79        16.39 o
  -3   8   8          3.00          5.40         4.58 o
  -2   8   8          3.07         -1.65         5.82 o
  -1   8   8         16.31         18.15        22.92 o
   0   8   8        132.81        156.44        37.94 o
   1   8   8        164.52        180.64        38.27 o
   2   8   8        444.13        427.86        39.56 o
   3   8   8          6.13          2.23         7.50 o
   4   8   8         18.59          5.36        19.20 o
   6   8   8        234.12        250.91        26.25 o
   7   8   8        178.28        207.75        20.11 o
  -4   9   8          7.48         13.12        10.46 o
  -3   9   8         19.42         18.14         9.31 o
  -2   9   8        143.06        146.94        20.54 o
  -1   9   8         98.58         56.72        57.51 o
   0   9   8        134.20        156.89        27.12 o
   1   9   8         39.43         32.79        13.40 o
   2   9   8        493.65        472.58        35.79 o
   3   9   8         25.46         14.35        23.75 o
   4   9   8        242.08        214.36        24.12 o
   5   9   8        293.81        257.21        37.27 o
   6   9   8        186.30        201.54        23.07 o
  -3  10   8         83.07         69.00        39.60 o
  -2  10   8         24.59         17.14        24.26 o
  -1  10   8        237.25        231.94        30.24 o
   0  10   8          0.48          3.90         8.56 o
   1  10   8        151.16        120.61        38.23 o
   2  10   8        219.43        209.08        25.44 o
   3  10   8         76.17         77.91        23.73 o
   4  10   8        444.40        431.58        42.97 o
   5  10   8        106.08        119.65        20.02 o
  -1  11   8        277.12        257.92        31.98 o
   0  11   8        869.80        818.71        70.48 o
   1  11   8          4.74          0.60         6.82 o
   2  11   8         30.01         37.86        21.89 o
   3  11   8         86.07        111.08        20.64 o
   4  11   8        325.65        327.72        34.15 o
   1  12   8         39.88         32.37        47.06 o
   0  -9   9         96.05         85.95        14.20 o
   1  -9   9          0.20          1.46         6.48 o
   2  -9   9        380.38        439.63        26.69 o
  -2  -8   9         51.07         45.98        11.65 o
  -1  -8   9        237.76        210.28        19.24 o
   0  -8   9         14.03         24.07         9.27 o
   1  -8   9        249.04        247.45        22.29 o
   2  -8   9        220.91        225.13        19.59 o
   3  -8   9          0.57          2.07         7.20 o
   4  -8   9         15.71         17.50         9.16 o
  -3  -7   9         35.22         35.09        10.16 o
  -2  -7   9         23.78         16.94         7.02 o
  -1  -7   9         42.09         41.77        11.21 o
   0  -7   9        127.06        130.64        14.77 o
   1  -7   9        394.31        413.58        24.21 o
   2  -7   9          2.20          6.77         7.47 o
   3  -7   9          6.00          5.18         6.67 o
   4  -7   9        151.25        147.66        15.94 o
   5  -7   9          5.26          7.51         7.99 o
  -4  -6   9          0.12          2.78         5.30 o
  -3  -6   9          0.17          1.46         5.10 o
  -2  -6   9        667.22        661.20        27.34 o
  -1  -6   9         97.75         99.00        13.03 o
   0  -6   9         17.89         19.02         8.49 o
   1  -6   9          0.21          2.54         6.86 o
   2  -6   9        161.53        164.80        15.47 o
   3  -6   9         64.27         59.33        11.29 o
   4  -6   9        454.74        437.32        23.69 o
   5  -6   9         86.94         75.91        11.97 o
   6  -6   9        154.64        157.65        15.88 o
  -4  -5   9        356.90        340.41        23.05 o
  -3  -5   9        125.66        119.15        13.02 o
  -2  -5   9        113.68        100.10        11.55 o
  -1  -5   9         34.54         29.74         9.05 o
   0  -5   9        239.86        232.16        20.01 o
   1  -5   9          7.36          7.83         6.73 o
   2  -5   9       1967.11       1948.69        47.55 o
   3  -5   9        240.53        255.48        18.48 o
   4  -5   9        260.72        235.24        22.48 o
   5  -5   9        150.80        149.51        14.81 o
   6  -5   9          6.46          3.16         5.20 o
  -5  -4   9         34.74         38.78        16.80 o
  -4  -4   9         30.96         40.85         9.15 o
  -3  -4   9        242.51        251.67        17.36 o
  -2  -4   9         99.02        111.01        12.22 o
  -1  -4   9         22.40         21.87         7.93 o
   0  -4   9         74.91         80.34        11.61 o
   1  -4   9        718.01        666.05        44.06 o
   2  -4   9        100.61        102.30        12.40 o
   3  -4   9        186.72        199.17        18.22 o
   4  -4   9        105.46        123.53        13.91 o
   5  -4   9          2.25          2.96         5.44 o
   6  -4   9         82.94         93.56        12.66 o
   7  -4   9        125.68        132.00        28.28 o
  -5  -3   9        197.13        208.95        26.54 o
  -4  -3   9        266.72        279.40        17.61 o
  -3  -3   9          5.03          8.92         6.66 o
  -2  -3   9          9.24         10.13         6.33 o
  -1  -3   9        126.59        126.15        13.20 o
   0  -3   9         59.84         58.33         9.58 o
   1  -3   9       2861.52       2693.01       156.19 o
   2  -3   9         66.15         51.87         8.72 o
   3  -3   9        127.62        145.38        14.06 o
   4  -3   9          0.38          3.27         6.24 o
   5  -3   9        128.93        128.26        12.82 o
   6  -3   9         98.49         94.30        11.22 o
   7  -3   9        202.79        196.51        16.95 o
  -5  -2   9          9.04         12.22        10.23 o
  -4  -2   9          0.32          2.02         4.26 o
  -3  -2   9         88.31         96.46        10.61 o
  -2  -2   9         31.74         24.48         7.37 o
  -1  -2   9       1846.41       1848.74        43.10 o
   0  -2   9         38.82         30.74         6.91 o
   1  -2   9        279.46        281.06        16.68 o
   2  -2   9        119.30        122.40        11.14 o
   3  -2   9        198.24        209.74        14.99 o
   4  -2   9          0.30          6.43         5.71 o
   5  -2   9         51.75         49.29        13.21 o
   6  -2   9        201.33        176.36        14.48 o
   7  -2   9          0.45          1.72         4.07 o
  -5  -1   9        125.08        130.65        21.47 o
  -4  -1   9          6.80          9.57         5.82 o
  -3  -1   9        314.01        319.81        26.31 o
  -2  -1   9        409.46        415.79        20.65 o
  -1  -1   9        147.14        147.37        11.81 o
   0  -1   9         91.44         96.82         9.42 o
   1  -1   9         61.58         80.92         9.12 o
   2  -1   9         45.12         57.26         7.98 o
   3  -1   9        337.17        359.60        20.55 o
   4  -1   9        114.38        119.93        12.23 o
   5  -1   9         12.29          5.20         5.42 o
   6  -1   9        232.68        242.59        15.95 o
   7  -1   9        118.35        114.61        12.76 o
   8  -1   9         46.03         63.18        16.64 o
  -6   0   9         31.37         25.93        12.48 o
  -5   0   9         41.19         41.43        14.76 o
  -4   0   9        146.48        156.82        12.86 o
  -3   0   9         44.70         52.80         8.35 o
  -2   0   9       1727.08       1684.77        38.00 o
  -1   0   9        117.59        117.06        10.10 o
   0   0   9        101.97         88.67        10.88 o
   1   0   9       1049.30       1195.99        86.67 o
   2   0   9         45.09         55.53         7.89 o
   3   0   9        623.25        666.95        31.73 o
   4   0   9        310.55        321.98        16.74 o
   5   0   9         76.31         70.38         9.30 o
   6   0   9         30.10         32.98         7.62 o
   7   0   9        209.99        233.71        17.42 o
   8   0   9        359.90        338.23        31.14 o
  -6   1   9        164.32        161.37        22.89 o
  -5   1   9         29.29         33.41        13.68 o
  -4   1   9        100.38        107.84        10.78 o
  -3   1   9          7.52          7.69         5.03 o
  -2   1   9        138.28        134.60        11.27 o
  -1   1   9         97.69         83.92         8.28 o
   0   1   9        148.21        159.05        10.13 o
   1   1   9        365.53        457.22        64.56 o
   2   1   9         67.78         67.80         8.41 o
   3   1   9          8.54          8.60         7.97 o
   4   1   9          3.29          4.52         5.08 o
   5   1   9        118.34        118.76        13.11 o
   6   1   9        231.82        222.66        14.24 o
   7   1   9         49.81         56.00         8.45 o
   8   1   9        178.05        177.64        24.28 o
  -6   2   9        123.74        116.03        18.07 o
  -5   2   9         83.60         88.78        16.01 o
  -4   2   9          1.16          1.56         3.49 o
  -3   2   9       2025.54       2038.50       100.71 o
  -2   2   9         34.15         26.08         6.08 o
  -1   2   9          2.81          5.60         4.98 o
   0   2   9        526.04        545.14        16.48 o
   1   2   9        914.42        884.07        19.48 o
   2   2   9       1042.05       1101.38        17.33 o
   3   2   9        169.51        169.64        10.85 o
   4   2   9       2194.56       2233.43        38.39 o
   5   2   9          5.22          8.26         4.62 o
   6   2   9       1005.80       1040.06        28.12 o
   7   2   9          0.42          1.67         3.55 o
   8   2   9          1.13         -0.12         7.08 o
  -5   3   9        113.46        117.20        18.96 o
  -4   3   9       1163.83       1220.10        29.92 o
  -3   3   9          0.63          4.73         4.73 o
  -2   3   9        456.02        447.27        31.11 o
  -1   3   9          0.85          2.50         3.89 o
   0   3   9        180.15        199.53         7.82 o
   1   3   9         80.60         74.11         4.51 o
   2   3   9        422.03        447.99        16.23 o
   3   3   9        419.11        407.19        23.21 o
   4   3   9        790.31        755.40        22.90 o
   5   3   9        171.56        171.97        14.07 o
   6   3   9         18.79          8.86         5.01 o
   7   3   9         18.20         15.04         9.53 o
   8   3   9         12.06         14.14        12.18 o
  -5   4   9        114.38        127.35        19.93 o
  -4   4   9        133.71        130.89        11.17 o
  -3   4   9        503.83        490.23        26.35 o
  -2   4   9         73.62         83.78         8.87 o
  -1   4   9          2.88          2.73         2.55 o
   0   4   9         60.74         56.64         4.28 o
   1   4   9         49.44         51.98         3.27 o
   2   4   9        105.09         98.16         4.63 o
   3   4   9       2226.60       2246.93        69.66 o
   4   4   9        253.91        245.85        18.06 o
   5   4   9        440.48        418.18        18.03 o
   6   4   9          0.05          0.87         3.86 o
   7   4   9         48.37         49.29        10.32 o
   8   4   9        228.04        271.19        24.97 o
  -5   5   9        198.38        192.90        21.11 o
  -4   5   9        325.30        295.65        16.19 o
  -3   5   9         13.16         11.75         5.44 o
  -2   5   9        159.95        169.29        13.30 o
  -1   5   9          0.15          1.31         1.50 o
   0   5   9         62.02         61.29         3.48 o
   1   5   9        770.47        863.48        40.23 o
   2   5   9         58.50         49.46        13.59 o
   3   5   9       1079.47       1008.92        16.05 o
   4   5   9        786.81        773.12        28.58 o
   5   5   9          0.50          5.56         4.35 o
   6   5   9        292.04        287.41        15.13 o
   7   5   9        216.93        248.94        35.45 o
  -5   6   9          1.14          3.37         7.68 o
  -4   6   9         44.45         32.95         6.84 o
  -3   6   9          0.03          0.85         3.11 o
  -2   6   9        113.33        122.37         9.04 o
  -1   6   9       1294.07       1381.94        68.83 o
   0   6   9          3.67          2.53         7.66 o
   1   6   9        142.32        103.59        16.00 o
   2   6   9        497.29        521.93        37.49 o
   3   6   9        104.28         92.26        16.47 o
   4   6   9         76.63         63.27         7.70 o
   5   6   9        162.33        176.04        19.62 o
   6   6   9        519.41        542.94        19.26 o
   7   6   9        208.95        217.95        22.62 o
  -4   7   9          0.01          1.61         3.33 o
  -3   7   9        151.21        142.88        10.88 o
  -2   7   9         51.17         59.63         7.18 o
  -1   7   9         34.21         29.05         4.56 o
   0   7   9          0.07          6.02        10.72 o
   1   7   9        215.73        154.65        21.94 o
   2   7   9        148.89        157.19        23.36 o
   3   7   9          1.32         -0.01         7.51 o
   4   7   9        187.79        212.61        22.25 o
   5   7   9        226.65        194.97        21.06 o
   6   7   9        195.89        181.05        22.56 o
   7   7   9          4.06          3.96         6.95 o
  -4   8   9        107.06        140.73        18.22 o
  -3   8   9         40.79         48.43        13.87 o
  -2   8   9        328.84        411.15        29.56 o
   0   8   9         10.85         21.31        11.68 o
   1   8   9        584.59        588.63        38.58 o
   2   8   9         86.50         76.06        15.83 o
   3   8   9        548.81        561.06        37.55 o
   4   8   9        161.14        172.64        21.90 o
   5   8   9        242.05        236.72        23.45 o
   6   8   9          1.25          5.93         8.83 o
  -3   9   9          0.01          4.12         8.74 o
  -1   9   9         62.85         48.56        34.06 o
   0   9   9          5.21          1.60         8.69 o
   1   9   9       1191.24       1263.56        81.14 o
   2   9   9         21.51         22.36        32.43 o
   3   9   9        170.74        176.81        33.59 o
   4   9   9         35.26         35.33        14.45 o
   5   9   9         14.38          8.70        11.02 o
   6   9   9         16.16         10.49         8.22 o
  -2  10   9         19.86         22.04        10.62 o
  -1  10   9         33.52         20.81        29.90 o
   0  10   9          6.55          8.79        13.34 o
   1  10   9        110.13        104.03        54.45 o
   2  10   9         36.22         38.83        12.16 o
   3  10   9          4.61          3.67         9.57 o
   5  10   9         75.93         93.44        19.77 o
  -1  11   9        133.53        148.30        36.61 o
   0  11   9        864.88        939.54        61.88 o
   1  11   9         41.13         43.59        19.27 o
   2  11   9          4.21          5.30         5.84 o
   3  11   9          8.23          3.15        16.02 o
   4  11   9         46.86         47.82        17.73 o
  -1  -8  10          1.67          4.81         8.91 o
   0  -8  10         17.69         15.40         9.34 o
   1  -8  10         36.28         26.05        10.18 o
   2  -8  10          0.01          1.69         6.32 o
   3  -8  10          7.22          7.86         7.59 o
  -2  -7  10        249.28        265.59        20.71 o
  -1  -7  10         22.75         26.68         9.82 o
   0  -7  10         58.98         55.00        11.45 o
   1  -7  10         29.86         27.73         9.46 o
   2  -7  10         70.15         66.31        11.83 o
   3  -7  10         29.59         27.85         9.64 o
   4  -7  10         27.27         19.89        11.40 o
  -3  -6  10        196.98        186.11        17.79 o
  -2  -6  10        204.52        189.33        18.10 o
  -1  -6  10          0.00          4.16         6.79 o
   0  -6  10         59.19         60.51        11.39 o
   1  -6  10         34.00         35.31        10.84 o
   2  -6  10         24.67         25.61         9.02 o
   3  -6  10        125.31        125.83        14.93 o
   4  -6  10         33.91         32.09        10.23 o
   5  -6  10         14.96         14.18         7.61 o
  -4  -5  10          1.57          2.94         6.36 o
  -3  -5  10        100.31        105.26        13.26 o
  -2  -5  10         25.06         22.71         8.76 o
  -1  -5  10        206.33        203.01        22.01 o
   0  -5  10        623.80        635.94        26.95 o
   1  -5  10          2.28          2.38         6.65 o
   2  -5  10         93.86         91.03        12.85 o
   3  -5  10          1.47          3.97         5.93 o
   4  -5  10         33.71         43.31        11.12 o
   5  -5  10        268.81        285.16        23.21 o
   6  -5  10        105.88        101.01        14.27 o
  -4  -4  10         32.28         34.59         8.70 o
  -3  -4  10         37.38         44.26         8.89 o
  -2  -4  10         20.01         18.29         8.09 o
  -1  -4  10        120.13        108.55        12.87 o
   0  -4  10        913.84        923.34        33.14 o
   1  -4  10         33.76         31.37        10.02 o
   2  -4  10          0.43          1.85         6.13 o
   3  -4  10         93.56         83.51        11.16 o
   4  -4  10        201.62        141.92        35.46 o
   5  -4  10         33.03         30.91         8.76 o
   6  -4  10         12.12         12.27         6.85 o
  -5  -3  10         42.30         53.30        14.07 o
  -4  -3  10         26.63         29.34         8.28 o
  -3  -3  10         29.22         31.52         9.02 o
  -2  -3  10         14.32         15.87         7.05 o
  -1  -3  10        741.34        733.55        28.21 o
   0  -3  10        165.27        151.20        15.11 o
   1  -3  10       2350.73       2465.75        57.66 o
   2  -3  10        279.73        279.03        24.63 o
   3  -3  10          0.19          1.99         5.43 o
   4  -3  10         53.07         44.47         9.48 o
   5  -3  10         85.04         69.15        14.28 o
   6  -3  10          2.84          2.09         4.87 o
   7  -3  10         25.43         34.54         9.02 o
  -5  -2  10         91.09         83.18        16.50 o
  -4  -2  10         57.39         53.41         9.34 o
  -3  -2  10          1.43          2.74         4.43 o
  -2  -2  10        127.08        114.81        13.26 o
  -1  -2  10        112.85         94.22        13.43 o
   0  -2  10          1.48          4.18         5.04 o
   1  -2  10        203.08        201.02        14.28 o
   2  -2  10          2.44          2.43         5.97 o
   3  -2  10          1.50          6.92         6.41 o
   4  -2  10        466.92        418.28        20.70 o
   5  -2  10          3.35          2.65         5.10 o
   6  -2  10        108.42        122.06        12.33 o
   7  -2  10        225.34        221.91        18.24 o
  -5  -1  10         54.70         55.90        17.15 o
  -4  -1  10         43.42         39.13         7.83 o
  -3  -1  10         17.86         21.49         6.87 o
  -2  -1  10        358.32        352.95        18.32 o
  -1  -1  10        533.65        538.36        33.43 o
   0  -1  10        400.43        393.67        18.80 o
   1  -1  10        104.65         99.26        10.42 o
   2  -1  10        132.69        115.90        11.15 o
   3  -1  10         44.53         50.64        10.25 o
   4  -1  10        241.79        212.00        17.66 o
   5  -1  10        665.72        713.47        25.45 o
   6  -1  10         68.58         70.75        11.08 o
   7  -1  10        107.54        100.19        12.12 o
  -5   0  10         50.17         48.40        15.24 o
  -4   0  10          0.00          1.89         4.42 o
  -3   0  10        714.01        725.97        24.39 o
  -2   0  10        227.16        205.61        17.25 o
  -1   0  10        356.21        363.91        17.51 o
   0   0  10         83.06         82.51         9.48 o
   1   0  10          0.17          2.74         4.71 o
   2   0  10        102.24        100.84         9.49 o
   3   0  10         67.47         79.16        10.57 o
   4   0  10        476.75        480.67        23.37 o
   5   0  10        787.51        842.71        29.68 o
   6   0  10         32.38         40.33        10.38 o
   7   0  10         62.27         48.22        12.95 o
  -5   1  10         16.33         24.17        12.62 o
  -4   1  10        191.20        180.54        13.50 o
  -3   1  10         35.69         38.31         7.45 o
  -2   1  10        146.88        148.45        13.94 o
  -1   1  10          8.28         11.15         5.75 o
   0   1  10        186.22        174.74        11.68 o
   1   1  10        200.55        204.71        12.50 o
   2   1  10          4.51          6.59         3.79 o
   3   1  10        421.84        421.85        19.99 o
   4   1  10       1132.95       1093.38        87.56 o
   5   1  10         40.73         49.01         8.37 o
   6   1  10        161.63        172.78        14.05 o
   7   1  10        226.57        205.83        19.38 o
   8   1  10         14.90         18.59        12.02 o
  -5   2  10         17.36         25.93        11.67 o
  -4   2  10        235.78        239.47        14.72 o
  -3   2  10        318.89        304.42        15.67 o
  -2   2  10         24.94         27.60         6.40 o
  -1   2  10        190.21        186.59        12.08 o
   0   2  10          8.92          5.05         4.34 o
   1   2  10       1697.34       1804.55        36.67 o
   2   2  10        644.85        599.15        40.22 o
   3   2  10          9.58         14.03         5.39 o
   4   2  10        426.60        413.30        19.98 o
   5   2  10          0.98          1.33         4.25 o
   6   2  10         24.69         29.96         7.52 o
   7   2  10         15.18         11.87         5.57 o
   8   2  10        290.41        277.25        27.45 o
  -5   3  10          6.16          4.90         6.53 o
  -4   3  10         89.61         73.71         9.93 o
  -3   3  10        126.42        107.66        10.67 o
  -2   3  10         73.94         59.33         8.06 o
  -1   3  10        106.84        118.53        10.93 o
   0   3  10        539.58        571.53        27.99 o
   1   3  10         41.90         36.72         3.95 o
   2   3  10        342.88        325.97        22.78 o
   3   3  10        384.74        407.26        16.27 o
   4   3  10          9.75         12.07         5.24 o
   5   3  10        142.22        137.57        10.82 o
   6   3  10          4.42         13.07         6.59 o
   7   3  10        170.78        188.44        18.52 o
   8   3  10        115.57        142.09        20.56 o
  -5   4  10         70.91         70.31        14.39 o
  -4   4  10          5.71          3.64         3.87 o
  -3   4  10         45.34         47.35         7.82 o
  -2   4  10        299.78        292.80        26.87 o
  -1   4  10        277.02        285.62        20.86 o
   0   4  10        829.87        872.27        17.43 o
   1   4  10        213.08        217.48        15.58 o
   2   4  10        485.36        458.67        13.01 o
   3   4  10         51.83         54.84         4.48 o
   4   4  10          8.51         10.03         4.93 o
   5   4  10         10.92          8.68         4.66 o
   6   4  10        115.68        110.58        12.66 o
   7   4  10        259.86        216.71        16.01 o
  -5   5  10        212.46        177.10        21.09 o
  -4   5  10         99.53         93.23        10.33 o
  -3   5  10        165.74        182.49        15.15 o
  -2   5  10        115.57        119.81        10.08 o
  -1   5  10        122.10        125.57        10.68 o
   0   5  10         28.41         23.75         2.70 o
   1   5  10         57.49         60.13         6.62 o
   2   5  10         54.92         57.25         2.94 o
   3   5  10        640.89        675.81        31.79 o
   4   5  10       1195.41       1287.51        78.03 o
   5   5  10        141.37        143.48        13.74 o
   6   5  10         43.82         34.68         7.51 o
   7   5  10         29.49         21.48         7.92 o
  -4   6  10        262.85        295.46        42.48 o
  -3   6  10        232.26        255.34        14.13 o
  -2   6  10         61.46         59.30         7.12 o
  -1   6  10          2.58          0.39         1.73 o
   0   6  10        168.49        167.94        21.73 o
   1   6  10          1.62          5.89        10.86 o
   2   6  10        667.40        706.32        59.07 o
   3   6  10         59.62         54.19        13.56 o
   4   6  10         18.38         10.30        11.06 o
   5   6  10         53.82         52.40        13.92 o
   6   6  10          0.27          3.60         7.90 o
   7   6  10        155.05        157.27        18.65 o
  -4   7  10         33.87         33.12        10.72 o
  -3   7  10          2.25          2.52         5.94 o
  -2   7  10         26.91         31.44        12.21 o
  -1   7  10          6.84          7.07         7.83 o
   0   7  10          0.12          8.32        13.99 o
   1   7  10         23.31         16.68        10.92 o
   2   7  10       1237.23       1354.56        60.00 o
   3   7  10        184.59        172.22        20.63 o
   4   7  10          1.07          4.88        10.50 o
   5   7  10        149.05        152.25        20.08 o
   6   7  10        179.76        188.68        22.61 o
   7   7  10         87.75        112.73        16.77 o
  -3   8  10          3.02          3.22         6.13 o
  -2   8  10          4.23          6.53        10.42 o
  -1   8  10        195.35        135.57        18.57 o
   0   8  10        130.84        130.99        20.56 o
   1   8  10        434.70        427.43        32.55 o
   2   8  10        122.49        134.98        22.25 o
   3   8  10        371.69        325.41        29.30 o
   4   8  10         25.59         31.66        13.91 o
   5   8  10         30.38         23.91        11.31 o
   6   8  10          5.11          6.96        10.07 o
  -2   9  10          2.51          3.77         8.06 o
  -1   9  10         41.08         44.55        16.07 o
   0   9  10         51.66         55.94        20.41 o
   3   9  10        261.92        262.37        30.82 o
   4   9  10          8.31          8.51         8.19 o
   5   9  10          0.06         10.31        13.35 o
   0  10  10         68.81         55.70        15.64 o
   1  10  10        124.95        101.07        19.27 o
   2  10  10        241.73        225.16        28.96 o
   3  10  10          1.74          4.26         7.76 o
   4  10  10          6.33          8.81        12.14 o
   0  11  10          2.93          2.54         8.30 o
   1  11  10          9.01          9.52        20.83 o
   2  11  10         68.03         53.36        44.26 o
   3  11  10         21.69          9.72        28.52 o
  -1  -7  11          8.00          3.44         6.92 o
   0  -7  11          9.00         11.65         9.05 o
   1  -7  11        680.61        705.12        38.53 o
   2  -7  11        171.62        185.41        18.40 o
   3  -7  11         26.94         31.44        10.57 o
  -2  -6  11         13.64         11.09         8.83 o
  -1  -6  11          6.07          7.86         6.86 o
   0  -6  11         22.68         29.21         9.32 o
   1  -6  11         20.83         23.41         9.94 o
   2  -6  11         12.86         22.34         9.61 o
   3  -6  11        273.84        268.51        22.34 o
   4  -6  11         60.63         65.85        13.33 o
  -3  -5  11          2.72          3.41         6.68 o
  -2  -5  11          0.25          2.28         5.40 o
  -1  -5  11         78.23         81.37        12.98 o
   0  -5  11        104.87        108.59        13.33 o
   1  -5  11       1417.75       1532.52        41.76 o
   2  -5  11        346.21        343.77        35.72 o
   3  -5  11         83.47         79.24        12.27 o
   4  -5  11          0.08          2.14         5.58 o
   5  -5  11        269.44        288.93        24.40 o
  -3  -4  11         14.75          8.79         7.46 o
  -2  -4  11          0.20          6.58         8.42 o
  -1  -4  11        294.91        291.67        19.14 o
   0  -4  11        205.91        210.24        17.23 o
   1  -4  11        211.61        195.77        19.15 o
   2  -4  11        133.75        132.27        14.07 o
   3  -4  11         45.15         49.95        10.79 o
   4  -4  11         10.40          6.32         7.80 o
   5  -4  11          7.45         11.89         7.76 o
   6  -4  11        119.35        129.89        15.51 o
  -4  -3  11         42.35         38.92         8.43 o
  -3  -3  11         57.74         74.88        12.90 o
  -2  -3  11        215.43        195.18        15.84 o
  -1  -3  11        228.27        204.29        16.15 o
   0  -3  11       1614.22       1633.08        39.42 o
   1  -3  11          0.84          2.51         4.55 o
   2  -3  11        180.79        179.47        15.85 o
   3  -3  11          2.73          5.14         6.49 o
   4  -3  11         30.18         31.95         8.75 o
   5  -3  11         25.15         32.24         8.37 o
   6  -3  11       1401.51       1402.07        47.85 o
  -4  -2  11         80.56         84.11        11.64 o
  -3  -2  11          5.00          4.81         5.92 o
  -2  -2  11        999.16        982.26        30.04 o
  -1  -2  11        188.73        193.06        15.24 o
   0  -2  11         18.49         17.74         7.99 o
   1  -2  11         21.14         11.54         8.78 o
   2  -2  11         11.81          7.89         5.88 o
   3  -2  11         73.54         79.95        11.19 o
   4  -2  11        924.13        939.81        30.43 o
   5  -2  11        182.22        208.20        16.22 o
   6  -2  11         39.99         53.75        10.76 o
   7  -2  11        296.76        275.27        19.37 o
  -4  -1  11        351.59        322.35        21.10 o
  -3  -1  11        207.61        208.71        15.14 o
  -2  -1  11        220.39        168.26        17.14 o
  -1  -1  11          1.34          2.70         5.45 o
   0  -1  11         20.54         23.45         7.99 o
   1  -1  11         46.42         54.43         9.35 o
   2  -1  11        430.32        425.04        21.98 o
   3  -1  11          0.43          2.76         5.25 o
   4  -1  11        106.31         87.27        11.21 o
   5  -1  11        581.10        579.83        24.96 o
   6  -1  11        207.07        193.84        15.76 o
   7  -1  11          2.00          7.53         5.50 o
  -4   0  11          9.83          5.06         4.65 o
  -3   0  11        181.51        187.77        13.81 o
  -2   0  11         24.23         17.64         8.13 o
  -1   0  11        164.84        154.01        14.72 o
   0   0  11        443.54        473.98        22.93 o
   1   0  11        340.46        351.45        19.09 o
   2   0  11        494.59        514.28        23.66 o
   3   0  11        659.55        682.91        39.62 o
   4   0  11         16.23         15.25         6.63 o
   5   0  11         89.78         84.59        11.12 o
   6   0  11        430.40        459.17        21.84 o
   7   0  11         13.23         14.84         6.61 o
  -5   1  11        173.66        203.61        23.29 o
  -4   1  11          1.10          2.20         3.17 o
  -3   1  11         35.92         35.08         7.87 o
  -2   1  11          1.90          1.96         4.26 o
  -1   1  11        159.63        161.77        15.11 o
   0   1  11        372.08        360.75        45.27 o
   1   1  11          7.56          5.87         4.66 o
   2   1  11         13.63         17.12         6.65 o
   3   1  11        135.70        131.33        14.90 o
   4   1  11          6.73          6.64         5.51 o
   5   1  11        494.94        488.75        21.31 o
   6   1  11         16.46         19.33         7.17 o
   7   1  11        250.45        241.88        17.77 o
  -5   2  11          8.96          0.75         4.86 o
  -4   2  11        118.21        100.46        11.84 o
  -3   2  11         89.40         92.04        10.20 o
  -2   2  11        346.65        342.83        16.92 o
  -1   2  11        721.77        780.18        43.27 o
   0   2  11        432.19        434.01        20.31 o
   1   2  11          1.60         -0.33         3.98 o
   2   2  11         23.02         18.90         5.26 o
   3   2  11        245.70        246.36        17.59 o
   4   2  11        849.32        832.17        28.30 o
   5   2  11         45.08         49.41         8.45 o
   6   2  11          5.29          6.90         5.26 o
   7   2  11         33.68         27.59         7.16 o
  -4   3  11         27.24         26.27         6.77 o
  -3   3  11         18.40         23.43         6.68 o
  -2   3  11         62.77         59.11         8.37 o
  -1   3  11         62.60         66.85        10.81 o
   0   3  11         84.30         96.22        10.17 o
   1   3  11        249.78        243.52        15.30 o
   2   3  11          3.00          5.92        11.23 o
   3   3  11        132.27        131.29        11.00 o
   4   3  11        112.01         95.95        11.50 o
   5   3  11        483.78        499.10        19.92 o
   6   3  11          6.02          9.54         5.22 o
   7   3  11         82.12         83.81        11.09 o
  -4   4  11          8.51          3.09         5.34 o
  -3   4  11        142.10        154.35        12.26 o
  -2   4  11        159.76        157.16        11.53 o
  -1   4  11         13.28         13.52         6.20 o
   0   4  11        195.58        173.53        13.60 o
   1   4  11          4.81          4.42         4.07 o
   2   4  11          2.49          3.14         3.23 o
   3   4  11       2631.85       2733.95       109.69 o
   4   4  11       1509.93       1532.71        57.88 o
   5   4  11        136.41        120.15        10.69 o
   6   4  11         91.52         86.88         9.97 o
   7   4  11        198.06        206.01        17.90 o
  -4   5  11          0.06          1.65         3.45 o
  -3   5  11          9.87         10.89         5.39 o
  -2   5  11          5.60          5.60         3.95 o
  -1   5  11        138.00        113.85         9.21 o
   0   5  11         15.53         14.62         3.85 o
   1   5  11        158.51        137.59        19.56 o
   2   5  11          3.82          6.04         2.50 o
   3   5  11         70.77         66.50         7.34 o
   4   5  11         32.33         33.35         7.56 o
   5   5  11         74.87         90.96        14.87 o
   6   5  11        345.70        368.49        25.90 o
   7   5  11          4.10          3.70         7.87 o
  -4   6  11        120.30         98.89        16.86 o
  -3   6  11         27.04         13.81        23.55 o
  -2   6  11         30.45         38.62        11.36 o
  -1   6  11         60.88         63.37        15.28 o
   0   6  11          2.23          3.80         9.86 o
   1   6  11         45.69         33.97        13.68 o
   2   6  11        811.28        741.48        43.14 o
   3   6  11       1444.70       1480.21        60.74 o
   4   6  11        651.69        630.76        37.01 o
   5   6  11          0.19          3.15         7.42 o
   6   6  11          0.15          2.90         6.46 o
   7   6  11          3.79          2.46         6.06 o
  -3   7  11         16.71         20.74        10.07 o
  -2   7  11        525.57        531.60        45.45 o
  -1   7  11         16.43          6.34         7.87 o
   0   7  11        158.32        127.78        18.18 o
   1   7  11         45.54         52.91        14.22 o
   2   7  11        126.66        142.04        19.63 o
   3   7  11        264.78        218.18        23.57 o
   4   7  11         36.36         42.20        12.39 o
   5   7  11          5.89          7.21        18.64 o
   6   7  11          9.47         19.55        10.67 o
  -3   8  11          0.53          5.36         8.28 o
  -2   8  11         23.69         22.25        11.18 o
  -1   8  11        114.79         93.46        17.43 o
   0   8  11        181.17        167.41        24.80 o
   2   8  11        268.83        272.58        29.92 o
   3   8  11        119.05        106.93        19.73 o
   4   8  11          1.47          3.05         7.85 o
   5   8  11         12.75         17.88        13.26 o
   6   8  11          0.02          2.28         9.01 o
  -2   9  11        153.82        121.77        20.62 o
  -1   9  11         90.81        112.48        23.51 o
   0   9  11         82.64         90.78        19.52 o
   1   9  11         74.87         92.42        19.61 o
   2   9  11          1.81          3.27         8.45 o
   3   9  11          0.25          4.95         8.74 o
   4   9  11         69.52         78.73        16.87 o
   5   9  11         43.40         42.73        12.90 o
  -1  10  11          7.34          4.00         7.60 o
   0  10  11         84.61         98.32        20.89 o
   1  10  11          0.65          1.38         8.65 o
   2  10  11          0.12          1.87         9.08 o
   3  10  11         37.82         51.55        17.64 o
   4  10  11         30.75         35.35        15.85 o
  -1  -6  12         25.60         14.69         7.89 o
   0  -6  12          5.36          6.15         7.37 o
   1  -6  12        240.37        233.38        20.76 o
   2  -6  12         87.82         79.50        12.79 o
   3  -6  12         17.91         15.29         7.93 o
  -2  -5  12         58.66         61.21        13.79 o
  -1  -5  12        386.53        344.59        35.99 o
   0  -5  12          0.22          1.86         6.72 o
   1  -5  12         40.26         32.16        10.19 o
   2  -5  12         66.20         70.53        13.06 o
   3  -5  12         30.67         40.69        11.41 o
   4  -5  12         44.98         42.03        13.81 o
  -3  -4  12        326.97        346.70        21.90 o
  -2  -4  12        126.62        135.84        15.93 o
  -1  -4  12         11.69         10.08         8.35 o
   0  -4  12         15.10         11.93         8.07 o
   1  -4  12        355.83        314.38        24.31 o
   2  -4  12        112.29        105.48        13.97 o
   3  -4  12         71.73         69.80        12.96 o
   4  -4  12        158.81        170.28        18.25 o
   5  -4  12        197.61        199.15        18.03 o
  -3  -3  12        119.79        130.33        14.72 o
  -2  -3  12        109.14         96.40        13.22 o
  -1  -3  12        121.01        112.69        13.30 o
   0  -3  12         88.66         79.36        11.87 o
   1  -3  12        220.82        202.86        16.80 o
   2  -3  12         23.68         24.41         8.63 o
   3  -3  12         38.82         38.95         9.37 o
   4  -3  12         16.81         15.69         8.99 o
   5  -3  12        105.18        106.62        13.59 o
   6  -3  12          0.63          3.11         7.18 o
  -3  -2  12          0.70          0.78         4.64 o
  -2  -2  12         33.24         34.13         8.72 o
  -1  -2  12         16.36         19.49         8.19 o
   0  -2  12        598.11        572.20        24.87 o
   1  -2  12         33.41         39.43        12.01 o
   2  -2  12          7.48          9.62         7.55 o
   3  -2  12         11.15         10.86         6.97 o
   4  -2  12          0.56          2.79         5.78 o
   5  -2  12        127.19        126.44        14.81 o
   6  -2  12         59.56         60.42        10.57 o
  -4  -1  12         49.74         44.16        10.03 o
  -3  -1  12         16.03         11.94         6.42 o
  -2  -1  12          1.54          3.74         8.24 o
  -1  -1  12         23.62         24.52         8.73 o
   0  -1  12        848.68        881.88        47.88 o
   1  -1  12         11.49         12.04         7.64 o
   2  -1  12         59.86         59.38         9.65 o
   3  -1  12        250.73        264.26        18.48 o
   4  -1  12         82.40         93.97        11.35 o
   5  -1  12          0.23          3.37         5.78 o
   6  -1  12        203.19        194.07        18.12 o
   7  -1  12        216.97        221.02        17.24 o
  -4   0  12        118.45         94.16        11.46 o
  -3   0  12         19.40         23.97         7.00 o
  -2   0  12         41.09         53.71         9.11 o
  -1   0  12          0.87          0.77         4.70 o
   0   0  12          5.68         11.60         7.13 o
   1   0  12         20.72         22.48         7.57 o
   2   0  12        714.41        678.26        25.87 o
   3   0  12        206.79        212.39        15.81 o
   4   0  12         11.93         10.26         6.96 o
   5   0  12        134.01        135.89        13.64 o
   6   0  12         18.96         12.85         8.32 o
   7   0  12        142.73        142.31        14.42 o
  -4   1  12          1.72          3.42         3.98 o
  -3   1  12         33.52         29.99         7.69 o
  -2   1  12        125.22        133.69        12.75 o
  -1   1  12        146.26        145.60        14.24 o
   0   1  12        203.95        197.01        22.01 o
   1   1  12         43.08         39.11         8.04 o
   2   1  12         11.70         15.81         6.74 o
   3   1  12         66.92         71.38         9.78 o
   4   1  12        309.98        310.95        19.85 o
   5   1  12        353.88        359.82        19.52 o
   6   1  12          2.41          3.82         5.54 o
   7   1  12         80.83        102.60        12.72 o
  -4   2  12        160.92        180.73        14.47 o
  -3   2  12         40.99         44.31         8.14 o
  -2   2  12         19.74         16.93         6.23 o
  -1   2  12        200.63        202.87        16.39 o
   0   2  12          0.65          1.41         3.80 o
   1   2  12        554.34        537.08        24.17 o
   2   2  12          1.16          1.83         3.61 o
   3   2  12          0.52          3.34         4.27 o
   4   2  12         29.32         25.82         7.48 o
   5   2  12        367.12        362.40        18.57 o
   6   2  12        422.90        433.25        27.07 o
   7   2  12        313.29        334.64        19.38 o
  -4   3  12          9.36          5.84         4.98 o
  -3   3  12         44.59         36.59         7.47 o
  -2   3  12          0.70          3.61         4.44 o
  -1   3  12        491.18        481.77        19.10 o
   0   3  12        189.69        185.27        12.62 o
   1   3  12         41.28         44.57         7.10 o
   2   3  12         52.55         49.50         7.82 o
   3   3  12         31.97         36.61         7.82 o
   4   3  12        399.92        410.49        17.83 o
   5   3  12        760.33        752.93        24.98 o
   6   3  12         25.51         35.31         8.00 o
   7   3  12          1.44          2.82         4.72 o
  -4   4  12         18.13         12.71         6.25 o
  -3   4  12        129.99        151.13        13.45 o
  -2   4  12          2.77          6.15         4.29 o
  -1   4  12          9.22         10.82         5.15 o
   0   4  12        313.85        308.18        19.79 o
   1   4  12          4.06          6.91         4.24 o
   2   4  12        123.79        131.03        16.92 o
   3   4  12         36.11         28.92         5.82 o
   4   4  12         32.00         28.21         6.22 o
   5   4  12        138.24        143.73        11.55 o
   6   4  12          4.77          8.31         4.22 o
   7   4  12        121.87        137.97        15.71 o
  -3   5  12          4.98          5.80         4.37 o
  -2   5  12         22.04         16.95         5.21 o
  -1   5  12        110.04        100.63        10.23 o
   0   5  12         18.21         15.22         8.63 o
   1   5  12         75.96         75.36        16.70 o
   2   5  12        598.76        658.86        37.46 o
   3   5  12        256.57        286.09        28.69 o
   4   5  12        762.70        819.30        42.56 o
   5   5  12          0.75          5.17         7.72 o
   6   5  12         44.45         46.05        13.49 o
  -3   6  12         25.48         24.78        10.04 o
  -2   6  12         11.85          6.52        11.14 o
  -1   6  12        408.84        441.69        31.06 o
   0   6  12        582.56        611.16        37.47 o
   1   6  12        480.71        476.27        33.47 o
   2   6  12        261.93        297.14        26.59 o
   3   6  12        358.74        388.13        31.82 o
   4   6  12          0.12          2.90         7.40 o
   5   6  12          3.53          4.93         9.24 o
   6   6  12          9.54         16.51        11.57 o
  -2   7  12         84.31        101.70        16.94 o
  -1   7  12         35.07         49.88        18.84 o
   0   7  12         18.94         22.52        21.97 o
   1   7  12         13.44         10.05        12.71 o
   2   7  12          1.40          2.04         8.22 o
   3   7  12         14.76          7.84         7.71 o
   4   7  12         44.67         48.91        14.40 o
   5   7  12         32.52         31.01        10.06 o
   6   7  12         36.20         30.20        10.87 o
  -2   8  12        148.35        164.79        20.97 o
  -1   8  12         44.82         47.60        16.27 o
   0   8  12        120.32         95.93        18.95 o
   1   8  12          3.53          3.62        11.36 o
   2   8  12          1.88          4.39         8.63 o
   3   8  12        104.06        145.83        22.27 o
   4   8  12         78.42         94.17        17.85 o
   5   8  12        194.62        186.32        32.10 o
  -1   9  12          2.08          5.32         7.42 o
   0   9  12          0.42          2.38         8.28 o
   1   9  12          2.55          9.01        12.70 o
   2   9  12         52.28         40.13        12.70 o
   3   9  12         80.90         84.11        19.45 o
   4   9  12        164.68        193.29        27.65 o
   1  10  12         32.56         40.98        16.48 o
   2  10  12        381.35        482.15        38.98 o
   0  -5  13        201.99        210.34        19.13 o
   1  -5  13         19.90         24.62        11.39 o
   2  -5  13         65.79         58.73        11.29 o
   3  -5  13         17.61         18.07         8.97 o
  -1  -4  13          0.24          2.27         5.65 o
   0  -4  13        392.73        393.09        26.13 o
   1  -4  13          4.76          6.37         7.08 o
   2  -4  13         15.41         12.81         7.88 o
   3  -4  13          5.20         11.93         7.77 o
   4  -4  13        421.00        447.77        42.21 o
  -2  -3  13         15.96         19.25         8.84 o
  -1  -3  13          0.19          3.01         6.30 o
   0  -3  13         41.51         44.91        10.05 o
   1  -3  13         13.08          9.34         8.49 o
   2  -3  13         89.29         83.88        12.28 o
   3  -3  13        406.09        391.83        27.65 o
   4  -3  13         10.09         11.23         7.12 o
   5  -3  13         13.96         17.27         9.14 o
  -3  -2  13         40.65         44.94        10.27 o
  -2  -2  13          9.21          9.93         7.60 o
  -1  -2  13        203.31        230.58        20.11 o
   0  -2  13        639.78        662.04        57.57 o
   1  -2  13         93.00         98.87        12.92 o
   2  -2  13         16.96         26.06        10.33 o
   3  -2  13        558.89        557.09        27.47 o
   4  -2  13        147.11        134.49        16.26 o
   5  -2  13        136.45        121.82        15.97 o
   6  -2  13          6.49          5.77         6.15 o
  -3  -1  13          2.14          4.41         6.44 o
  -2  -1  13          0.66          6.57         6.23 o
  -1  -1  13         20.98         23.94         8.48 o
   0  -1  13         48.99         50.70        10.08 o
   1  -1  13         59.77         61.19        10.22 o
   2  -1  13        246.41        237.54        17.48 o
   3  -1  13        401.96        375.52        25.48 o
   4  -1  13         17.15         16.68         6.13 o
   5  -1  13        298.61        267.38        21.83 o
   6  -1  13        365.03        373.66        22.63 o
  -3   0  13          2.39          4.19         5.59 o
  -2   0  13         61.78         55.28        10.17 o
  -1   0  13        688.55        684.76        31.71 o
   0   0  13        489.53        496.03        22.60 o
   1   0  13         22.34         18.06         7.53 o
   2   0  13        190.65        176.45        14.86 o
   3   0  13         82.42         82.97        11.68 o
   4   0  13        136.08        141.99        13.96 o
   5   0  13        427.29        440.33        28.53 o
   6   0  13        267.49        239.95        17.70 o
  -3   1  13         46.37         42.58         8.07 o
  -2   1  13        134.36        136.73        14.09 o
  -1   1  13          0.20          4.78         6.18 o
   0   1  13          0.37          3.05         6.44 o
   1   1  13         37.40         30.90         7.98 o
   2   1  13         45.62         39.85         7.85 o
   3   1  13        128.39        122.61        11.80 o
   4   1  13        113.27         91.75        12.70 o
   5   1  13        180.51        193.68        16.02 o
   6   1  13        101.57        100.62        12.90 o
  -3   2  13          4.59         13.20         6.56 o
  -2   2  13        145.94        145.43        14.70 o
  -1   2  13          0.82          1.91         4.98 o
   0   2  13          2.59          7.25         4.56 o
   1   2  13        127.61        125.26        11.60 o
   2   2  13          2.30          4.41         5.90 o
   3   2  13        498.47        532.25        21.18 o
   4   2  13        308.86        308.37        17.52 o
   5   2  13         86.57         89.61        11.37 o
   6   2  13         43.13         41.83         9.20 o
  -3   3  13         22.51         19.52         7.38 o
  -2   3  13         61.16         68.24        14.35 o
  -1   3  13         36.94         32.97         7.35 o
   0   3  13        332.55        329.86        16.15 o
   1   3  13        340.49        348.39        18.55 o
   2   3  13        340.10        363.49        16.52 o
   3   3  13          2.07          5.73         5.72 o
   4   3  13        130.71        131.68        13.52 o
   5   3  13          4.56          9.30         5.81 o
   6   3  13        284.29        287.71        20.18 o
  -3   4  13          0.06          1.91         4.52 o
  -2   4  13          0.31          2.24         4.23 o
  -1   4  13          5.08          6.38         4.00 o
   0   4  13        478.76        478.39        18.26 o
   1   4  13         15.44         24.12         5.66 o
   2   4  13          4.14          9.68        11.62 o
   3   4  13         42.24         46.21         7.00 o
   4   4  13        309.33        330.43        29.83 o
   5   4  13          0.11          0.66         7.10 o
   6   4  13          7.12         23.29        12.75 o
  -3   5  13        182.38        194.81        21.99 o
  -2   5  13         95.43        127.66        20.96 o
  -1   5  13        302.34        266.85        29.99 o
   0   5  13        331.13        350.05        30.79 o
   1   5  13          6.24          3.05         8.67 o
   2   5  13        287.66        298.96        27.49 o
   3   5  13        597.07        543.54        34.98 o
   4   5  13          0.12          2.59         7.77 o
   5   5  13         10.70         16.47        11.38 o
   6   5  13        112.86         96.21        17.45 o
  -2   6  13         18.31         13.55         9.39 o
  -1   6  13        124.81        128.58        23.13 o
   0   6  13         47.02         31.85        15.40 o
   1   6  13         23.43         25.08        12.64 o
   2   6  13        148.40        150.77        22.75 o
   3   6  13         19.25         22.77        15.79 o
   4   6  13         48.70         65.61        16.77 o
   5   6  13         54.48         71.59        32.60 o
   6   6  13         87.44        101.11        16.97 o
  -2   7  13          1.99          5.11        10.63 o
  -1   7  13        141.42        136.24        30.82 o
   0   7  13          0.04          3.63         8.02 o
   1   7  13         10.26          3.87         8.48 o
   2   7  13        191.98        236.99        29.34 o
   3   7  13         63.08         43.73        14.02 o
   4   7  13         42.24         51.00        14.43 o
   5   7  13         10.85          5.04         7.59 o
  -1   8  13          8.94          8.66         7.57 o
   0   8  13         64.21         90.94        18.56 o
   1   8  13         12.80         12.55        12.34 o
   2   8  13         18.88         17.90        13.86 o
   3   8  13         38.68         41.75        49.76 o
   4   8  13         74.74         88.92        17.86 o
   1   9  13         58.33         65.59        20.99 o
   2   9  13         46.56         58.01        17.49 o
   3   9  13         43.34         57.41        16.01 o
   0  -4  14          4.53          8.07         6.41 o
   1  -4  14          0.15          6.20         7.50 o
   2  -4  14        121.66        109.66        14.03 o
   3  -4  14        174.95        196.14        18.06 o
  -1  -3  14         97.77         81.36        12.52 o
   0  -3  14         42.85         51.65        11.19 o
   1  -3  14        452.98        465.04        29.38 o
   2  -3  14          1.91          6.13         6.68 o
   3  -3  14         38.73         33.68        11.16 o
   4  -3  14        174.47        186.96        16.97 o
  -1  -2  14        666.10        692.09        29.73 o
   0  -2  14         61.25         51.29        10.72 o
   1  -2  14         28.13         24.73        11.12 o
   2  -2  14         10.13          8.13         5.21 o
   3  -2  14          2.74          3.63         6.61 o
   4  -2  14         13.83         13.67         9.33 o
   5  -2  14         41.83         39.58         9.80 o
  -2  -1  14         15.11         21.27         8.88 o
  -1  -1  14         40.01         49.77         9.83 o
   0  -1  14          1.13          1.66         5.16 o
   1  -1  14          4.79          9.29         7.55 o
   2  -1  14         76.44         71.97        11.11 o
   3  -1  14         17.84         21.28         8.79 o
   4  -1  14        113.96        118.20        14.17 o
   5  -1  14          1.70          4.41         6.86 o
  -2   0  14        105.48        108.20        16.07 o
  -1   0  14         12.24          6.38         6.85 o
   0   0  14         11.69         14.65         8.36 o
   1   0  14          1.26          3.56         5.17 o
   2   0  14         31.72         36.12         8.78 o
   3   0  14         30.14         32.32         9.35 o
   4   0  14        164.75        168.66        17.05 o
   5   0  14         16.50         14.07        10.24 o
  -2   1  14          0.70          2.39         5.47 o
  -1   1  14          6.44          3.66         5.67 o
   0   1  14          6.87         12.39         6.56 o
   1   1  14        628.51        620.82        25.12 o
   2   1  14        285.23        295.26        17.73 o
   3   1  14          0.17          4.22         6.01 o
   4   1  14         34.80         34.80         7.59 o
   5   1  14        189.05        175.72        16.27 o
   6   1  14          0.03          1.03         5.47 o
  -2   2  14         68.06         78.23        11.01 o
  -1   2  14        141.19        118.93        13.23 o
   0   2  14         21.80         20.64         7.51 o
   1   2  14         65.25         64.65         9.84 o
   2   2  14         75.26         64.42         9.42 o
   3   2  14        178.71        182.40        21.22 o
   4   2  14         48.89         44.42         8.90 o
   5   2  14        166.46        167.69        16.19 o
   6   2  14         10.47         10.56         9.07 o
  -2   3  14         44.50         49.08         9.50 o
  -1   3  14         44.24         57.13        10.71 o
   0   3  14        141.56        138.96        13.24 o
   1   3  14         13.08         14.16         6.39 o
   2   3  14        274.67        260.20        15.37 o
   3   3  14          3.34          3.28         3.74 o
   4   3  14          5.76          8.47         5.95 o
   5   3  14         20.50         20.61         8.16 o
   6   3  14         16.59         22.45        10.75 o
  -2   4  14        171.43        147.34        19.74 o
  -1   4  14        204.69        185.71        24.93 o
   0   4  14         19.98         26.18        12.42 o
   1   4  14         10.46          7.89        11.14 o
   2   4  14         31.89         27.14        11.76 o
   3   4  14         38.03         32.86        14.87 o
   4   4  14         42.79         28.04        12.70 o
   5   4  14         15.63         16.27        12.82 o
   6   4  14          3.89          3.42         8.68 o
  -2   5  14          9.57         10.99        10.71 o
  -1   5  14          1.62          4.42        10.39 o
   0   5  14         42.99         50.49        14.54 o
   1   5  14        122.33        130.18        24.37 o
   2   5  14        286.57        244.86        27.65 o
   3   5  14        239.38        261.49        32.15 o
   4   5  14          1.86          0.44         7.95 o
   5   5  14         93.36         85.90        16.82 o
  -1   6  14         74.58         87.50        18.67 o
   0   6  14          5.29         13.20        11.49 o
   1   6  14         39.75         25.39        28.05 o
   2   6  14          5.70          8.89        12.58 o
   3   6  14         37.33         47.41        15.25 o
   4   6  14          6.62         20.02        17.46 o
   5   6  14        159.65        180.71        25.06 o
   0   7  14          2.42          3.79         7.96 o
   1   7  14        335.71        331.35        34.23 o
   2   7  14        262.15        276.22        30.55 o
   3   7  14        227.34        256.96        30.92 o
   4   7  14         34.28         31.13        13.77 o
   1   8  14         13.30         11.00        12.78 o
   2   8  14        345.68        362.83        35.67 o
   3   8  14         86.61        117.32        22.73 o
   0  -2  15         40.48         46.68        10.67 o
   1  -2  15         12.88         15.08         8.37 o
   2  -2  15         23.66         11.53         7.35 o
   3  -2  15          0.01          1.52         5.53 o
   0  -1  15          0.01          2.46         5.41 o
   1  -1  15         34.72         33.09        10.52 o
   2  -1  15        397.06        402.01        26.01 o
   3  -1  15          0.07          2.25         5.60 o
   4  -1  15        160.92        157.19        16.65 o
  -1   0  15        191.30        204.24        16.55 o
   0   0  15          0.03          3.56         6.38 o
   1   0  15         27.63         29.29        10.51 o
   2   0  15        254.55        277.74        22.23 o
   3   0  15         94.80        100.90        13.36 o
   4   0  15        278.06        285.44        19.16 o
  -1   1  15         11.18          9.81         7.92 o
   0   1  15         71.09         62.13        10.76 o
   1   1  15          4.95          4.43         6.70 o
   2   1  15        241.81        231.90        18.47 o
   3   1  15        171.51        169.79        17.49 o
   4   1  15          7.78          9.01         6.64 o
   5   1  15         33.15         20.34         8.58 o
  -1   2  15         28.03         26.62         8.62 o
   0   2  15        110.37        110.65        13.21 o
   1   2  15        120.05        154.51        14.64 o
   2   2  15          5.64          5.78         5.50 o
   3   2  15          6.98          7.91         4.72 o
   4   2  15          3.88          2.49         4.46 o
   5   2  15          0.02          0.35         4.44 o
  -1   3  15         87.82         89.84        18.60 o
   0   3  15         37.14         46.61        15.73 o
   1   3  15        244.69        220.01        27.46 o
   2   3  15        188.06        185.79        26.27 o
   3   3  15          6.29          7.06         8.42 o
   4   3  15         90.38         99.72        29.32 o
   5   3  15         34.06         37.97        12.79 o
  -1   4  15         11.08          8.61        15.33 o
   0   4  15          1.74          8.85        12.20 o
   1   4  15         12.01         10.77        10.59 o
   2   4  15         44.74         56.03        16.85 o
   3   4  15        167.03        181.24        28.61 o
   4   4  15        148.88        168.89        24.01 o
   5   4  15         98.98        104.14        18.39 o
   0   5  15          0.15          1.78         7.60 o
   1   5  15         76.98         60.85        16.34 o
   2   5  15        294.43        356.09        35.34 o
   3   5  15        385.21        408.66        40.73 o
   4   5  15        264.09        259.98        29.01 o
   0   6  15         44.64         38.20        13.30 o
   1   6  15        306.18        364.31        33.28 o
   2   6  15         69.66         60.49        16.67 o
   3   6  15        123.35        173.37        26.67 o
   4   6  15          0.21          5.65        11.99 o
   2   7  15         13.04         20.47        14.11 o
   1   0  16         46.96         52.51        11.06 o
   2   0  16          3.90          6.69         6.23 o
   1   1  16         62.68         74.27        11.48 o
   2   1  16         13.35         13.24         7.36 o
   3   1  16         10.38         17.69         7.97 o
   1   2  16         51.66         43.94        16.63 o
   2   2  16         23.76         24.72        14.54 o
   3   2  16          9.43         14.78        13.09 o
   1   3  16          0.59          3.00         8.97 o
   2   3  16        156.83        146.08        21.94 o
   3   3  16         20.93         21.81        12.64 o
   1   4  16         81.54         71.74        19.08 o
   2   4  16         16.65         42.45        15.58 o
   3   4  16         12.34         19.64        13.97 o
                                                
